# Supplementary material for: Comparative Transcriptome Analysis Suggests Key Roles for 5-Hydroxytryptamlne Receptors in Control of Goose Egg Production
Source: Genes (Basel). 2020 Apr 22;11(4):455. doi: 10.3390/genes11040455 (PMC7230923; doi:10.3390/genes11040455)
Supplement: Supplementary file 1 [file genes-11-00455-s001.zip]

Archive with 11 entries (11 files):
- 4.Supplementary table/Supplementary table 1.docx
- 4.Supplementary table/Supplementary Table. 10.xlsx
- 4.Supplementary table/Supplementary Table. 11.xlsx
- 4.Supplementary table/Supplementary Table. 2.docx
- 4.Supplementary table/Supplementary Table. 3.xlsx
- 4.Supplementary table/Supplementary Table. 4.xlsx
- 4.Supplementary table/Supplementary Table. 5.xlsx
- 4.Supplementary table/Supplementary Table. 6..xlsx
- 4.Supplementary table/Supplementary Table. 7.xlsx
- 4.Supplementary table/Supplementary Table. 8.xlsx
- 4.Supplementary table/Supplementary Table. 9.xlsx
