# Supplementary material for: Comparative Transcriptome Analysis Suggests Key Roles for 5-Hydroxytryptamlne Receptors in Control of Goose Egg Production
Source: Genes (Basel). 2020 Apr 22;11(4):455. doi: 10.3390/genes11040455 (PMC7230923; doi:10.3390/genes11040455)
Supplement: Supplementary file 1 [file genes-11-00455-s001.zip › 4.Supplementary table/Supplementary Table. 10.xlsx]

## Sheet: Sheet1
GOID	Ontology	Term	Level	q	m	t	k	geneIDs	symbols	log_odds_ratio	p
GO:0005515	molecular_function	protein binding	1	6	10619	45240	7	Q8N6S4 // E7ESF5 // P10092 // Q5EE01 // Q17RD7 // Q8IWB6	ANKRD13C // CALCB // CALCB // CENPW // SYT16 // TEX14	1.86856	0.0769116
GO:0005179	molecular_function	hormone activity	2	2	162	45240	7	E7ESF5 // P10092	CALCB // CALCB	6.31811	0.03764
GO:0005576	cellular_component	extracellular region	1	4	2841	45240	7	E7ESF5 // P10092 // Q6UX06 // Q8IWB6	CALCB // CALCB // OLFM4 // TEX14	3.18577	0.0454267
GO:0003018	biological_process	vascular process in circulatory system	1	2	165	45240	7	E7ESF5 // P10092	CALCB // CALCB	6.29163	0.03764
GO:0035150	biological_process	regulation of tube size	1	2	140	45240	7	E7ESF5 // P10092	CALCB // CALCB	6.52867	0.0325422
GO:0035296	biological_process	regulation of tube diameter	1	2	122	45240	7	E7ESF5 // P10092	CALCB // CALCB	6.72722	0.0325422
GO:0042311	biological_process	vasodilation	3	2	43	45240	7	E7ESF5 // P10092	CALCB // CALCB	8.23169	0.0182015
GO:0050880	biological_process	regulation of blood vessel size	3	2	139	45240	7	E7ESF5 // P10092	CALCB // CALCB	6.53902	0.0325422
GO:0097746	biological_process	regulation of blood vessel diameter	3	2	122	45240	7	E7ESF5 // P10092	CALCB // CALCB	6.72722	0.0325422
GO:0097755	biological_process	positive regulation of blood vessel diameter	3	2	47	45240	7	E7ESF5 // P10092	CALCB // CALCB	8.10337	0.0182015
GO:0000775	cellular_component	chromosome, centromeric region	5	2	207	45240	7	Q5EE01 // Q8IWB6	CENPW // TEX14	5.96447	0.0454267
GO:0098687	cellular_component	chromosomal region	5	2	271	45240	7	Q5EE01 // Q8IWB6	CENPW // TEX14	5.57581	0.06378
GO:0000776	cellular_component	kinetochore	8	2	137	45240	7	Q5EE01 // Q8IWB6	CENPW // TEX14	6.55992	0.0325422
GO:0000777	cellular_component	condensed chromosome kinetochore	9	2	97	45240	7	Q5EE01 // Q8IWB6	CENPW // TEX14	7.05804	0.0325422
GO:0000779	cellular_component	condensed chromosome, centromeric region	6	2	108	45240	7	Q5EE01 // Q8IWB6	CENPW // TEX14	6.90307	0.0325422
GO:0000793	cellular_component	condensed chromosome	4	2	267	45240	7	Q5EE01 // Q8IWB6	CENPW // TEX14	5.59726	0.06378
GO:0007059	biological_process	chromosome segregation	1	2	216	45240	7	Q5EE01 // Q8IWB6	CENPW // TEX14	5.90307	0.0454267
GO:0051382	biological_process	kinetochore assembly	6	1	8	45240	7	Q5EE01	CENPW	9.65796	0.0925933
GO:0045171	cellular_component	intercellular bridge	2	1	7	45240	7	Q8IWB6	TEX14	9.8506	0.0848828
