# Supplementary material for: Comparative Transcriptome Analysis Suggests Key Roles for 5-Hydroxytryptamlne Receptors in Control of Goose Egg Production
Source: Genes (Basel). 2020 Apr 22;11(4):455. doi: 10.3390/genes11040455 (PMC7230923; doi:10.3390/genes11040455)
Supplement: Supplementary file 1 [file genes-11-00455-s001.zip › 4.Supplementary table/Supplementary Table. 11.xlsx]

## Sheet: Sheet1
GOID	Ontology	Term	Level	q	m	t	k	geneIDs	symbols	log_odds_ratio	p
GO:0005623	cellular_component	cell	1	69	14373	25496	83	MGI:104589 // MGI:2384785 // MGI:107505 // MGI:1922654 // MGI:1859665 // MGI:2153710 // MGI:88169 // MGI:1916978 // MGI:107899 // MGI:88335 // MGI:88337 // MGI:2178323 // MGI:1913283 // MGI:1196466 // MGI:1921395 // MGI:99604 // MGI:2444508 // MGI:1917195 // MGI:107692 // MGI:3588203 // MGI:2443977 // MGI:1918834 // MGI:1333744 // MGI:1920260 // MGI:108031 // MGI:96163 // MGI:1347359 // MGI:96549…	Actg2 // Akr1d1 // Alox5ap // Arhgap36 // Atp8b1 // Bhlhe23 // Blk // Card11 // Cd36 // Cd4 // Cd40lg // Clstn3 // Dnase2b // Dsg2 // F13a1 // Fgf8 // Fitm2 // Fndc4 // Fut7 // Gabrr3 // Gchfr // Gdpd2 // Gp1ba // Gpr22 // Gpr65 // Hmox1 // Homer3 // Il2ra // Il7r // Jph3 // Kcnmb1 // Kdelr3 // Lancl2 // Lipt1 // Lpar5 // Mdfic // Myo18b // Myo1f // Myo3a // Ncf4 // P2ry14 // P2ry6 // Pax5 // Pde…	0.560395	0.000317353
GO:0044464	cellular_component	cell part	2	69	14373	25496	83	MGI:104589 // MGI:2384785 // MGI:107505 // MGI:1922654 // MGI:1859665 // MGI:2153710 // MGI:88169 // MGI:1916978 // MGI:107899 // MGI:88335 // MGI:88337 // MGI:2178323 // MGI:1913283 // MGI:1196466 // MGI:1921395 // MGI:99604 // MGI:2444508 // MGI:1917195 // MGI:107692 // MGI:3588203 // MGI:2443977 // MGI:1918834 // MGI:1333744 // MGI:1920260 // MGI:108031 // MGI:96163 // MGI:1347359 // MGI:96549…	Actg2 // Akr1d1 // Alox5ap // Arhgap36 // Atp8b1 // Bhlhe23 // Blk // Card11 // Cd36 // Cd4 // Cd40lg // Clstn3 // Dnase2b // Dsg2 // F13a1 // Fgf8 // Fitm2 // Fndc4 // Fut7 // Gabrr3 // Gchfr // Gdpd2 // Gp1ba // Gpr22 // Gpr65 // Hmox1 // Homer3 // Il2ra // Il7r // Jph3 // Kcnmb1 // Kdelr3 // Lancl2 // Lipt1 // Lpar5 // Mdfic // Myo18b // Myo1f // Myo3a // Ncf4 // P2ry14 // P2ry6 // Pax5 // Pde…	0.560395	0.000317353
GO:0071944	cellular_component	cell periphery	2	39	4861	25496	83	MGI:104589 // MGI:1859665 // MGI:88169 // MGI:1916978 // MGI:107899 // MGI:88335 // MGI:88337 // MGI:2178323 // MGI:1196466 // MGI:99604 // MGI:1917195 // MGI:3588203 // MGI:1918834 // MGI:1333744 // MGI:1920260 // MGI:108031 // MGI:96163 // MGI:1347359 // MGI:96549 // MGI:96562 // MGI:1891497 // MGI:1334203 // MGI:1919085 // MGI:2685918 // MGI:107711 // MGI:109186 // MGI:2155705 // MGI:2673874 /…	Actg2 // Atp8b1 // Blk // Card11 // Cd36 // Cd4 // Cd40lg // Clstn3 // Dsg2 // Fgf8 // Fndc4 // Gabrr3 // Gdpd2 // Gp1ba // Gpr22 // Gpr65 // Hmox1 // Homer3 // Il2ra // Il7r // Jph3 // Kcnmb1 // Lancl2 // Lpar5 // Myo1f // Ncf4 // P2ry14 // P2ry6 // Plec // Prex1 // Rftn1 // Rims1 // Scnn1b // Sfrp1 // Slc16a7 // Slc34a2 // Tapbpl // Tgfb3 // Zp1	1.30131	6.86568e-05
GO:0044444	cellular_component	cytoplasmic part	4	33	5607	25496	83	MGI:2384785 // MGI:107505 // MGI:1859665 // MGI:107899 // MGI:88335 // MGI:2178323 // MGI:1913283 // MGI:2444508 // MGI:1917195 // MGI:107692 // MGI:2443977 // MGI:96163 // MGI:1347359 // MGI:1891497 // MGI:2145953 // MGI:1919085 // MGI:3645211 // MGI:104611 // MGI:1921626 // MGI:107711 // MGI:109186 // MGI:1277961 // MGI:1926321 // MGI:3040696 // MGI:1923235 // MGI:1915281 // MGI:892014 // MGI:1…	Akr1d1 // Alox5ap // Atp8b1 // Cd36 // Cd4 // Clstn3 // Dnase2b // Fitm2 // Fndc4 // Fut7 // Gchfr // Hmox1 // Homer3 // Jph3 // Kdelr3 // Lancl2 // Lipt1 // Mdfic // Myo18b // Myo1f // Ncf4 // Plec // Postn // Prex1 // Rab30 // Rnf146 // Sfrp1 // Sla // Spcs3 // Tapbpl // Tgfb3 // Tyrp1 // Zp1	0.854325	0.0511351
GO:0009987	biological_process	cellular process	1	61	12133	25496	83	MGI:2384785 // MGI:107505 // MGI:1922654 // MGI:107948 // MGI:1859665 // MGI:2153710 // MGI:88169 // MGI:1916978 // MGI:1915146 // MGI:107899 // MGI:88335 // MGI:88337 // MGI:2139258 // MGI:1913283 // MGI:1196466 // MGI:1921395 // MGI:1931627 // MGI:99604 // MGI:103266 // MGI:2444508 // MGI:107692 // MGI:2443977 // MGI:1918834 // MGI:1333744 // MGI:1920260 // MGI:108031 // MGI:96163 // MGI:134735…	Akr1d1 // Alox5ap // Arhgap36 // Art5 // Atp8b1 // Bhlhe23 // Blk // Card11 // Ccdc80 // Cd36 // Cd4 // Cd40lg // Depdc7 // Dnase2b // Dsg2 // F13a1 // Fgf16 // Fgf8 // Fgl2 // Fitm2 // Fut7 // Gchfr // Gdpd2 // Gp1ba // Gpr22 // Gpr65 // Hmox1 // Homer3 // Hpx // Il18r1 // Il2ra // Il7r // Kdelr3 // Lipt1 // Lpar5 // Mdfic // Myo18b // Myo1f // Myo3a // Ncf4 // P2ry14 // P2ry6 // Pax5 // Pde9a /…	0.627033	0.00122797
GO:0065007	biological_process	biological regulation	1	55	9612	25496	83	MGI:2384785 // MGI:107505 // MGI:1922654 // MGI:1859665 // MGI:2153710 // MGI:88169 // MGI:1916978 // MGI:1915146 // MGI:107899 // MGI:88335 // MGI:88337 // MGI:2139258 // MGI:1196466 // MGI:1921395 // MGI:1931627 // MGI:99604 // MGI:2444508 // MGI:2443977 // MGI:1333744 // MGI:1920260 // MGI:108031 // MGI:96163 // MGI:1347359 // MGI:105112 // MGI:105383 // MGI:96549 // MGI:96562 // MGI:1891497 /…	Akr1d1 // Alox5ap // Arhgap36 // Atp8b1 // Bhlhe23 // Blk // Card11 // Ccdc80 // Cd36 // Cd4 // Cd40lg // Depdc7 // Dsg2 // F13a1 // Fgf16 // Fgf8 // Fitm2 // Gchfr // Gp1ba // Gpr22 // Gpr65 // Hmox1 // Homer3 // Hpx // Il18r1 // Il2ra // Il7r // Jph3 // Kdelr3 // Lancl2 // Lpar5 // Mdfic // Myo1f // Myo3a // Ogn // P2ry14 // P2ry6 // Pax5 // Pde9a // Pik3r6 // Postn // Prex1 // Rab30 // Rassf7 …	0.813683	0.000263277
GO:0065008	biological_process	regulation of biological quality	1	20	2281	25496	83	MGI:2384785 // MGI:88169 // MGI:107899 // MGI:88335 // MGI:88337 // MGI:1196466 // MGI:1921395 // MGI:2444508 // MGI:1333744 // MGI:96163 // MGI:96549 // MGI:96562 // MGI:1891497 // MGI:2145953 // MGI:3040696 // MGI:2152971 // MGI:1921381 // MGI:892014 // MGI:1342284 // MGI:108543	Akr1d1 // Blk // Cd36 // Cd4 // Cd40lg // Dsg2 // F13a1 // Fitm2 // Gp1ba // Hmox1 // Il2ra // Il7r // Jph3 // Kdelr3 // Prex1 // Rims1 // Sash3 // Sfrp1 // Slc34a2 // Tfpi2	1.42942	0.0137929
GO:0050896	biological_process	response to stimulus	1	42	6623	25496	83	MGI:107505 // MGI:1922654 // MGI:88169 // MGI:1916978 // MGI:107899 // MGI:88335 // MGI:88337 // MGI:2139258 // MGI:1921395 // MGI:1931627 // MGI:99604 // MGI:107692 // MGI:1333744 // MGI:1920260 // MGI:108031 // MGI:96163 // MGI:1347359 // MGI:105383 // MGI:96549 // MGI:1334203 // MGI:2685918 // MGI:1309998 // MGI:104611 // MGI:107711 // MGI:2183924 // MGI:2155705 // MGI:2673874 // MGI:1277179 /…	Alox5ap // Arhgap36 // Blk // Card11 // Cd36 // Cd4 // Cd40lg // Depdc7 // F13a1 // Fgf16 // Fgf8 // Fut7 // Gp1ba // Gpr22 // Gpr65 // Hmox1 // Homer3 // Il18r1 // Il2ra // Kcnmb1 // Lpar5 // Marco // Mdfic // Myo1f // Myo3a // P2ry14 // P2ry6 // Pde9a // Pik3r6 // Plec // Prex1 // Rab30 // Rassf7 // Rnf146 // Rpain // Scnn1b // Sfrp1 // Tcf7 // Tfpi2 // Tgfb3 // Themis // Vsx1	0.961992	0.00122797
GO:0048518	biological_process	positive regulation of biological process	1	30	3484	25496	83	MGI:107505 // MGI:2153710 // MGI:88169 // MGI:1916978 // MGI:1915146 // MGI:107899 // MGI:88335 // MGI:88337 // MGI:1931627 // MGI:99604 // MGI:2444508 // MGI:108031 // MGI:96163 // MGI:105112 // MGI:105383 // MGI:96549 // MGI:96562 // MGI:1919085 // MGI:104611 // MGI:107711 // MGI:2183924 // MGI:2673874 // MGI:97489 // MGI:2144613 // MGI:2152971 // MGI:1915281 // MGI:1921381 // MGI:892014 // MGI…	Alox5ap // Bhlhe23 // Blk // Card11 // Ccdc80 // Cd36 // Cd4 // Cd40lg // Fgf16 // Fgf8 // Fitm2 // Gpr65 // Hmox1 // Hpx // Il18r1 // Il2ra // Il7r // Lancl2 // Mdfic // Myo1f // Myo3a // P2ry6 // Pax5 // Pik3r6 // Rims1 // Rnf146 // Sash3 // Sfrp1 // Tgfb3 // Themis	1.40331	0.000317353
GO:0048583	biological_process	regulation of response to stimulus	1	23	2098	25496	83	MGI:107505 // MGI:88169 // MGI:1916978 // MGI:107899 // MGI:88335 // MGI:88337 // MGI:1333744 // MGI:96163 // MGI:105112 // MGI:96549 // MGI:96562 // MGI:1891497 // MGI:1919085 // MGI:104611 // MGI:107711 // MGI:2144613 // MGI:1926321 // MGI:3040696 // MGI:1915281 // MGI:1921381 // MGI:892014 // MGI:98727 // MGI:2443552	Alox5ap // Blk // Card11 // Cd36 // Cd4 // Cd40lg // Gp1ba // Hmox1 // Hpx // Il2ra // Il7r // Jph3 // Lancl2 // Mdfic // Myo1f // Pik3r6 // Postn // Prex1 // Rnf146 // Sash3 // Sfrp1 // Tgfb3 // Themis	1.75171	0.000280338
GO:0048584	biological_process	positive regulation of response to stimulus	2	16	1162	25496	83	MGI:107505 // MGI:88169 // MGI:1916978 // MGI:107899 // MGI:88335 // MGI:88337 // MGI:96163 // MGI:105112 // MGI:1919085 // MGI:104611 // MGI:2144613 // MGI:1915281 // MGI:1921381 // MGI:892014 // MGI:98727 // MGI:2443552	Alox5ap // Blk // Card11 // Cd36 // Cd4 // Cd40lg // Hmox1 // Hpx // Lancl2 // Mdfic // Pik3r6 // Rnf146 // Sash3 // Sfrp1 // Tgfb3 // Themis	2.08055	0.000960781
GO:0050789	biological_process	regulation of biological process	1	51	9116	25496	83	MGI:107505 // MGI:1922654 // MGI:1859665 // MGI:2153710 // MGI:88169 // MGI:1916978 // MGI:1915146 // MGI:107899 // MGI:88335 // MGI:88337 // MGI:2139258 // MGI:1196466 // MGI:1931627 // MGI:99604 // MGI:2444508 // MGI:2443977 // MGI:1333744 // MGI:1920260 // MGI:108031 // MGI:96163 // MGI:1347359 // MGI:105112 // MGI:105383 // MGI:96549 // MGI:96562 // MGI:1891497 // MGI:1919085 // MGI:2685918 /…	Alox5ap // Arhgap36 // Atp8b1 // Bhlhe23 // Blk // Card11 // Ccdc80 // Cd36 // Cd4 // Cd40lg // Depdc7 // Dsg2 // Fgf16 // Fgf8 // Fitm2 // Gchfr // Gp1ba // Gpr22 // Gpr65 // Hmox1 // Homer3 // Hpx // Il18r1 // Il2ra // Il7r // Jph3 // Lancl2 // Lpar5 // Mdfic // Myo1f // Myo3a // Ogn // P2ry14 // P2ry6 // Pax5 // Pde9a // Pik3r6 // Postn // Prex1 // Rab30 // Rassf7 // Rims1 // Rnf146 // Sash3 /…	0.781184	0.00139232
GO:0012505	cellular_component	endomembrane system	2	21	2771	25496	83	MGI:107505 // MGI:1859665 // MGI:107899 // MGI:88335 // MGI:2178323 // MGI:2444508 // MGI:1917195 // MGI:107692 // MGI:2443977 // MGI:96163 // MGI:1891497 // MGI:2145953 // MGI:104611 // MGI:1926321 // MGI:1923235 // MGI:104295 // MGI:1923937 // MGI:2384853 // MGI:98727 // MGI:98881 // MGI:103073	Alox5ap // Atp8b1 // Cd36 // Cd4 // Clstn3 // Fitm2 // Fndc4 // Fut7 // Gchfr // Hmox1 // Jph3 // Kdelr3 // Mdfic // Postn // Rab30 // Sla // Spcs3 // Tapbpl // Tgfb3 // Tyrp1 // Zp1	1.21907	0.0450602
GO:0005783	cellular_component	endoplasmic reticulum	6	12	1200	25496	83	MGI:107505 // MGI:1859665 // MGI:107899 // MGI:88335 // MGI:2178323 // MGI:2444508 // MGI:1917195 // MGI:96163 // MGI:1891497 // MGI:2145953 // MGI:1923937 // MGI:2384853	Alox5ap // Atp8b1 // Cd36 // Cd4 // Clstn3 // Fitm2 // Fndc4 // Hmox1 // Jph3 // Kdelr3 // Spcs3 // Tapbpl	1.61909	0.094049
GO:0016020	cellular_component	membrane	1	50	8333	25496	83	MGI:107505 // MGI:107948 // MGI:1859665 // MGI:88169 // MGI:1916978 // MGI:107899 // MGI:88335 // MGI:88337 // MGI:2178323 // MGI:1196466 // MGI:99604 // MGI:2444508 // MGI:1917195 // MGI:107692 // MGI:3588203 // MGI:2443977 // MGI:1918834 // MGI:1333744 // MGI:1920260 // MGI:108031 // MGI:96163 // MGI:1347359 // MGI:105052 // MGI:105383 // MGI:96549 // MGI:96562 // MGI:1891497 // MGI:1334203 // …	Alox5ap // Art5 // Atp8b1 // Blk // Card11 // Cd36 // Cd4 // Cd40lg // Clstn3 // Dsg2 // Fgf8 // Fitm2 // Fndc4 // Fut7 // Gabrr3 // Gchfr // Gdpd2 // Gp1ba // Gpr22 // Gpr65 // Hmox1 // Homer3 // Il13ra1 // Il18r1 // Il2ra // Il7r // Jph3 // Kcnmb1 // Kdelr3 // Lancl2 // Lpar5 // Marco // Mpeg1 // Ncf4 // P2ry14 // P2ry6 // Pik3r6 // Plec // Prex1 // Rab30 // Rftn1 // Rims1 // Scnn1b // Sfrp1 //…	0.88218	0.000317353
GO:0016021	cellular_component	integral component of membrane	2	34	5795	25496	83	MGI:107505 // MGI:1859665 // MGI:107899 // MGI:88335 // MGI:88337 // MGI:2178323 // MGI:1196466 // MGI:2444508 // MGI:1917195 // MGI:107692 // MGI:3588203 // MGI:1918834 // MGI:1333744 // MGI:1920260 // MGI:108031 // MGI:105052 // MGI:105383 // MGI:96549 // MGI:96562 // MGI:1891497 // MGI:1334203 // MGI:2145953 // MGI:2685918 // MGI:1309998 // MGI:1333743 // MGI:109186 // MGI:2155705 // MGI:26738…	Alox5ap // Atp8b1 // Cd36 // Cd4 // Cd40lg // Clstn3 // Dsg2 // Fitm2 // Fndc4 // Fut7 // Gabrr3 // Gdpd2 // Gp1ba // Gpr22 // Gpr65 // Il13ra1 // Il18r1 // Il2ra // Il7r // Jph3 // Kcnmb1 // Kdelr3 // Lpar5 // Marco // Mpeg1 // Ncf4 // P2ry14 // P2ry6 // Scnn1b // Slc16a7 // Slc34a2 // Tapbpl // Tyrp1 // Zp1	0.849814	0.0435973
GO:0031224	cellular_component	intrinsic component of membrane	2	34	5927	25496	83	MGI:107505 // MGI:1859665 // MGI:107899 // MGI:88335 // MGI:88337 // MGI:2178323 // MGI:1196466 // MGI:2444508 // MGI:1917195 // MGI:107692 // MGI:3588203 // MGI:1918834 // MGI:1333744 // MGI:1920260 // MGI:108031 // MGI:105052 // MGI:105383 // MGI:96549 // MGI:96562 // MGI:1891497 // MGI:1334203 // MGI:2145953 // MGI:2685918 // MGI:1309998 // MGI:1333743 // MGI:109186 // MGI:2155705 // MGI:26738…	Alox5ap // Atp8b1 // Cd36 // Cd4 // Cd40lg // Clstn3 // Dsg2 // Fitm2 // Fndc4 // Fut7 // Gabrr3 // Gdpd2 // Gp1ba // Gpr22 // Gpr65 // Il13ra1 // Il18r1 // Il2ra // Il7r // Jph3 // Kcnmb1 // Kdelr3 // Lpar5 // Marco // Mpeg1 // Ncf4 // P2ry14 // P2ry6 // Scnn1b // Slc16a7 // Slc34a2 // Tapbpl // Tyrp1 // Zp1	0.81732	0.0592904
GO:0044425	cellular_component	membrane part	2	43	6671	25496	83	MGI:107505 // MGI:1859665 // MGI:1916978 // MGI:107899 // MGI:88335 // MGI:88337 // MGI:2178323 // MGI:1196466 // MGI:99604 // MGI:2444508 // MGI:1917195 // MGI:107692 // MGI:3588203 // MGI:1918834 // MGI:1333744 // MGI:1920260 // MGI:108031 // MGI:96163 // MGI:1347359 // MGI:105052 // MGI:105383 // MGI:96549 // MGI:96562 // MGI:1891497 // MGI:1334203 // MGI:2145953 // MGI:2685918 // MGI:1309998 …	Alox5ap // Atp8b1 // Card11 // Cd36 // Cd4 // Cd40lg // Clstn3 // Dsg2 // Fgf8 // Fitm2 // Fndc4 // Fut7 // Gabrr3 // Gdpd2 // Gp1ba // Gpr22 // Gpr65 // Hmox1 // Homer3 // Il13ra1 // Il18r1 // Il2ra // Il7r // Jph3 // Kcnmb1 // Kdelr3 // Lpar5 // Marco // Mpeg1 // Ncf4 // P2ry14 // P2ry6 // Pik3r6 // Plec // Rftn1 // Rims1 // Scnn1b // Slc16a7 // Slc34a2 // Tapbpl // Tgfb3 // Tyrp1 // Zp1	0.985521	0.000669607
GO:0051716	biological_process	cellular response to stimulus	2	31	5267	25496	83	MGI:107505 // MGI:1922654 // MGI:88169 // MGI:1916978 // MGI:107899 // MGI:88335 // MGI:88337 // MGI:2139258 // MGI:1931627 // MGI:99604 // MGI:1920260 // MGI:108031 // MGI:96163 // MGI:1347359 // MGI:105383 // MGI:96549 // MGI:2685918 // MGI:104611 // MGI:2155705 // MGI:2673874 // MGI:1277179 // MGI:2144613 // MGI:3040696 // MGI:1923235 // MGI:1914235 // MGI:1915281 // MGI:1916973 // MGI:892014 …	Alox5ap // Arhgap36 // Blk // Card11 // Cd36 // Cd4 // Cd40lg // Depdc7 // Fgf16 // Fgf8 // Gpr22 // Gpr65 // Hmox1 // Homer3 // Il18r1 // Il2ra // Lpar5 // Mdfic // P2ry14 // P2ry6 // Pde9a // Pik3r6 // Prex1 // Rab30 // Rassf7 // Rnf146 // Rpain // Sfrp1 // Tcf7 // Tgfb3 // Themis	0.854374	0.0710753
GO:0007154	biological_process	cell communication	1	32	4512	25496	83	MGI:1922654 // MGI:88169 // MGI:1916978 // MGI:107899 // MGI:88335 // MGI:88337 // MGI:2139258 // MGI:1196466 // MGI:1931627 // MGI:99604 // MGI:1920260 // MGI:108031 // MGI:96163 // MGI:1347359 // MGI:105383 // MGI:96549 // MGI:2685918 // MGI:104611 // MGI:109186 // MGI:2155705 // MGI:2673874 // MGI:1277179 // MGI:2144613 // MGI:3040696 // MGI:1923235 // MGI:1914235 // MGI:2152971 // MGI:1915281…	Arhgap36 // Blk // Card11 // Cd36 // Cd4 // Cd40lg // Depdc7 // Dsg2 // Fgf16 // Fgf8 // Gpr22 // Gpr65 // Hmox1 // Homer3 // Il18r1 // Il2ra // Lpar5 // Mdfic // Ncf4 // P2ry14 // P2ry6 // Pde9a // Pik3r6 // Prex1 // Rab30 // Rassf7 // Rims1 // Rnf146 // Sfrp1 // Tcf7 // Tgfb3 // Themis	1.12339	0.00384232
GO:0007165	biological_process	signal transduction	5	29	4232	25496	83	MGI:1922654 // MGI:88169 // MGI:1916978 // MGI:107899 // MGI:88335 // MGI:88337 // MGI:2139258 // MGI:1931627 // MGI:99604 // MGI:1920260 // MGI:108031 // MGI:96163 // MGI:1347359 // MGI:105383 // MGI:96549 // MGI:2685918 // MGI:104611 // MGI:2155705 // MGI:2673874 // MGI:1277179 // MGI:2144613 // MGI:3040696 // MGI:1923235 // MGI:1914235 // MGI:1915281 // MGI:892014 // MGI:98507 // MGI:98727 // …	Arhgap36 // Blk // Card11 // Cd36 // Cd4 // Cd40lg // Depdc7 // Fgf16 // Fgf8 // Gpr22 // Gpr65 // Hmox1 // Homer3 // Il18r1 // Il2ra // Lpar5 // Mdfic // P2ry14 // P2ry6 // Pde9a // Pik3r6 // Prex1 // Rab30 // Rassf7 // Rnf146 // Sfrp1 // Tcf7 // Tgfb3 // Themis	1.0738	0.0152543
GO:0023052	biological_process	signaling	1	31	4412	25496	83	MGI:1922654 // MGI:88169 // MGI:1916978 // MGI:107899 // MGI:88335 // MGI:88337 // MGI:2139258 // MGI:1196466 // MGI:1931627 // MGI:99604 // MGI:1920260 // MGI:108031 // MGI:96163 // MGI:1347359 // MGI:105383 // MGI:96549 // MGI:2685918 // MGI:104611 // MGI:2155705 // MGI:2673874 // MGI:1277179 // MGI:2144613 // MGI:3040696 // MGI:1923235 // MGI:1914235 // MGI:2152971 // MGI:1915281 // MGI:892014…	Arhgap36 // Blk // Card11 // Cd36 // Cd4 // Cd40lg // Depdc7 // Dsg2 // Fgf16 // Fgf8 // Gpr22 // Gpr65 // Hmox1 // Homer3 // Il18r1 // Il2ra // Lpar5 // Mdfic // P2ry14 // P2ry6 // Pde9a // Pik3r6 // Prex1 // Rab30 // Rassf7 // Rims1 // Rnf146 // Sfrp1 // Tcf7 // Tgfb3 // Themis	1.10992	0.00580861
GO:0050794	biological_process	regulation of cellular process	1	45	8560	25496	83	MGI:1922654 // MGI:1859665 // MGI:2153710 // MGI:88169 // MGI:1916978 // MGI:107899 // MGI:88335 // MGI:88337 // MGI:2139258 // MGI:1931627 // MGI:99604 // MGI:2444508 // MGI:1920260 // MGI:108031 // MGI:96163 // MGI:1347359 // MGI:105112 // MGI:105383 // MGI:96549 // MGI:96562 // MGI:1891497 // MGI:1919085 // MGI:2685918 // MGI:104611 // MGI:107711 // MGI:2183924 // MGI:109278 // MGI:2155705 // …	Arhgap36 // Atp8b1 // Bhlhe23 // Blk // Card11 // Cd36 // Cd4 // Cd40lg // Depdc7 // Fgf16 // Fgf8 // Fitm2 // Gpr22 // Gpr65 // Hmox1 // Homer3 // Hpx // Il18r1 // Il2ra // Il7r // Jph3 // Lancl2 // Lpar5 // Mdfic // Myo1f // Myo3a // Ogn // P2ry14 // P2ry6 // Pax5 // Pde9a // Pik3r6 // Postn // Prex1 // Rab30 // Rassf7 // Rims1 // Rnf146 // Sash3 // Sfrp1 // Tcf7 // Tfpi2 // Tgfb3 // Themis // …	0.691402	0.0278092
GO:0005886	cellular_component	plasma membrane	4	37	4767	25496	83	MGI:1859665 // MGI:88169 // MGI:1916978 // MGI:107899 // MGI:88335 // MGI:88337 // MGI:2178323 // MGI:1196466 // MGI:99604 // MGI:1917195 // MGI:3588203 // MGI:1918834 // MGI:1333744 // MGI:1920260 // MGI:108031 // MGI:96163 // MGI:1347359 // MGI:96549 // MGI:96562 // MGI:1891497 // MGI:1334203 // MGI:1919085 // MGI:2685918 // MGI:109186 // MGI:2155705 // MGI:2673874 // MGI:1277961 // MGI:3040696…	Atp8b1 // Blk // Card11 // Cd36 // Cd4 // Cd40lg // Clstn3 // Dsg2 // Fgf8 // Fndc4 // Gabrr3 // Gdpd2 // Gp1ba // Gpr22 // Gpr65 // Hmox1 // Homer3 // Il2ra // Il7r // Jph3 // Kcnmb1 // Lancl2 // Lpar5 // Ncf4 // P2ry14 // P2ry6 // Plec // Prex1 // Rftn1 // Rims1 // Scnn1b // Sfrp1 // Slc16a7 // Slc34a2 // Tapbpl // Tgfb3 // Zp1	1.25353	0.000263277
GO:0016324	cellular_component	apical plasma membrane	7	6	232	25496	83	MGI:1859665 // MGI:1196466 // MGI:2673874 // MGI:1277961 // MGI:104696 // MGI:1342284	Atp8b1 // Dsg2 // P2ry6 // Plec // Scnn1b // Slc34a2	2.98993	0.0353158
GO:0044459	cellular_component	plasma membrane part	6	22	1685	25496	83	MGI:1859665 // MGI:1916978 // MGI:107899 // MGI:88335 // MGI:88337 // MGI:2178323 // MGI:1196466 // MGI:99604 // MGI:3588203 // MGI:1333744 // MGI:96163 // MGI:1347359 // MGI:96549 // MGI:96562 // MGI:1334203 // MGI:109186 // MGI:2673874 // MGI:1277961 // MGI:2152971 // MGI:104696 // MGI:1342284 // MGI:98727	Atp8b1 // Card11 // Cd36 // Cd4 // Cd40lg // Clstn3 // Dsg2 // Fgf8 // Gabrr3 // Gp1ba // Hmox1 // Homer3 // Il2ra // Il7r // Kcnmb1 // Ncf4 // P2ry6 // Plec // Rims1 // Scnn1b // Slc34a2 // Tgfb3	2.00384	8.63514e-05
GO:0045177	cellular_component	apical part of cell	2	7	314	25496	83	MGI:1859665 // MGI:107899 // MGI:1196466 // MGI:2673874 // MGI:1277961 // MGI:104696 // MGI:1342284	Atp8b1 // Cd36 // Dsg2 // P2ry6 // Plec // Scnn1b // Slc34a2	2.77568	0.0251553
GO:0098590	cellular_component	plasma membrane region	7	12	743	25496	83	MGI:1859665 // MGI:107899 // MGI:2178323 // MGI:1196466 // MGI:3588203 // MGI:96163 // MGI:1347359 // MGI:2673874 // MGI:1277961 // MGI:2152971 // MGI:104696 // MGI:1342284	Atp8b1 // Cd36 // Clstn3 // Dsg2 // Gabrr3 // Hmox1 // Homer3 // P2ry6 // Plec // Rims1 // Scnn1b // Slc34a2	2.31069	0.0034789
GO:0048522	biological_process	positive regulation of cellular process	2	25	3094	25496	83	MGI:2153710 // MGI:88169 // MGI:1916978 // MGI:107899 // MGI:88335 // MGI:88337 // MGI:1931627 // MGI:99604 // MGI:108031 // MGI:96163 // MGI:105112 // MGI:96549 // MGI:96562 // MGI:1919085 // MGI:104611 // MGI:107711 // MGI:2183924 // MGI:2673874 // MGI:97489 // MGI:2144613 // MGI:2152971 // MGI:1915281 // MGI:1921381 // MGI:892014 // MGI:98727	Bhlhe23 // Blk // Card11 // Cd36 // Cd4 // Cd40lg // Fgf16 // Fgf8 // Gpr65 // Hmox1 // Hpx // Il2ra // Il7r // Lancl2 // Mdfic // Myo1f // Myo3a // P2ry6 // Pax5 // Pik3r6 // Rims1 // Rnf146 // Sash3 // Sfrp1 // Tgfb3	1.31154	0.00580861
GO:0051239	biological_process	regulation of multicellular organismal process	1	16	1877	25496	83	MGI:2153710 // MGI:1916978 // MGI:107899 // MGI:88337 // MGI:1196466 // MGI:99604 // MGI:1333744 // MGI:96163 // MGI:105383 // MGI:96549 // MGI:96562 // MGI:2144613 // MGI:3040696 // MGI:1921381 // MGI:892014 // MGI:98727	Bhlhe23 // Card11 // Cd36 // Cd40lg // Dsg2 // Fgf8 // Gp1ba // Hmox1 // Il18r1 // Il2ra // Il7r // Pik3r6 // Prex1 // Sash3 // Sfrp1 // Tgfb3	1.38873	0.0694264
GO:0010646	biological_process	regulation of cell communication	1	16	1833	25496	83	MGI:88169 // MGI:1916978 // MGI:107899 // MGI:88335 // MGI:96163 // MGI:105112 // MGI:1891497 // MGI:1919085 // MGI:104611 // MGI:2144613 // MGI:1926321 // MGI:3040696 // MGI:2152971 // MGI:1915281 // MGI:892014 // MGI:98727	Blk // Card11 // Cd36 // Cd4 // Hmox1 // Hpx // Jph3 // Lancl2 // Mdfic // Pik3r6 // Postn // Prex1 // Rims1 // Rnf146 // Sfrp1 // Tgfb3	1.42295	0.0592904
GO:0010647	biological_process	positive regulation of cell communication	2	13	943	25496	83	MGI:88169 // MGI:1916978 // MGI:107899 // MGI:88335 // MGI:96163 // MGI:105112 // MGI:1919085 // MGI:104611 // MGI:2144613 // MGI:2152971 // MGI:1915281 // MGI:892014 // MGI:98727	Blk // Card11 // Cd36 // Cd4 // Hmox1 // Hpx // Lancl2 // Mdfic // Pik3r6 // Rims1 // Rnf146 // Sfrp1 // Tgfb3	2.08227	0.00580861
GO:0023051	biological_process	regulation of signaling	1	16	1844	25496	83	MGI:88169 // MGI:1916978 // MGI:107899 // MGI:88335 // MGI:96163 // MGI:105112 // MGI:1891497 // MGI:1919085 // MGI:104611 // MGI:2144613 // MGI:1926321 // MGI:3040696 // MGI:2152971 // MGI:1915281 // MGI:892014 // MGI:98727	Blk // Card11 // Cd36 // Cd4 // Hmox1 // Hpx // Jph3 // Lancl2 // Mdfic // Pik3r6 // Postn // Prex1 // Rims1 // Rnf146 // Sfrp1 // Tgfb3	1.41432	0.060929
GO:0023056	biological_process	positive regulation of signaling	2	13	948	25496	83	MGI:88169 // MGI:1916978 // MGI:107899 // MGI:88335 // MGI:96163 // MGI:105112 // MGI:1919085 // MGI:104611 // MGI:2144613 // MGI:2152971 // MGI:1915281 // MGI:892014 // MGI:98727	Blk // Card11 // Cd36 // Cd4 // Hmox1 // Hpx // Lancl2 // Mdfic // Pik3r6 // Rims1 // Rnf146 // Sfrp1 // Tgfb3	2.07464	0.00597813
GO:0002376	biological_process	immune system process	1	16	1165	25496	83	MGI:88169 // MGI:1916978 // MGI:107899 // MGI:88335 // MGI:88337 // MGI:107692 // MGI:96163 // MGI:105383 // MGI:96549 // MGI:96562 // MGI:1309998 // MGI:107711 // MGI:2155705 // MGI:892014 // MGI:98507 // MGI:2443552	Blk // Card11 // Cd36 // Cd4 // Cd40lg // Fut7 // Hmox1 // Il18r1 // Il2ra // Il7r // Marco // Myo1f // P2ry14 // Sfrp1 // Tcf7 // Themis	2.07683	0.000960781
GO:0002682	biological_process	regulation of immune system process	1	14	745	25496	83	MGI:88169 // MGI:1916978 // MGI:107899 // MGI:88335 // MGI:88337 // MGI:96163 // MGI:105112 // MGI:96549 // MGI:96562 // MGI:107711 // MGI:1921381 // MGI:892014 // MGI:98727 // MGI:2443552	Blk // Card11 // Cd36 // Cd4 // Cd40lg // Hmox1 // Hpx // Il2ra // Il7r // Myo1f // Sash3 // Sfrp1 // Tgfb3 // Themis	2.5292	0.000263277
GO:0002684	biological_process	positive regulation of immune system process	2	11	504	25496	83	MGI:88169 // MGI:1916978 // MGI:107899 // MGI:88335 // MGI:88337 // MGI:96163 // MGI:105112 // MGI:96549 // MGI:96562 // MGI:1921381 // MGI:2443552	Blk // Card11 // Cd36 // Cd4 // Cd40lg // Hmox1 // Hpx // Il2ra // Il7r // Sash3 // Themis	2.7451	0.000828069
GO:0007166	biological_process	cell surface receptor signaling pathway	5	13	1229	25496	83	MGI:88169 // MGI:107899 // MGI:88335 // MGI:1931627 // MGI:99604 // MGI:1347359 // MGI:105383 // MGI:96549 // MGI:1915281 // MGI:892014 // MGI:98507 // MGI:98727 // MGI:2443552	Blk // Cd36 // Cd4 // Fgf16 // Fgf8 // Homer3 // Il18r1 // Il2ra // Rnf146 // Sfrp1 // Tcf7 // Tgfb3 // Themis	1.70011	0.0450602
GO:0050776	biological_process	regulation of immune response	2	12	399	25496	83	MGI:88169 // MGI:1916978 // MGI:107899 // MGI:88337 // MGI:96163 // MGI:105112 // MGI:96549 // MGI:96562 // MGI:107711 // MGI:1921381 // MGI:98727 // MGI:2443552	Blk // Card11 // Cd36 // Cd40lg // Hmox1 // Hpx // Il2ra // Il7r // Myo1f // Sash3 // Tgfb3 // Themis	3.20766	6.86568e-05
GO:0050778	biological_process	positive regulation of immune response	4	6	292	25496	83	MGI:88169 // MGI:107899 // MGI:88337 // MGI:105112 // MGI:1921381 // MGI:2443552	Blk // Cd36 // Cd40lg // Hpx // Sash3 // Themis	2.65808	0.0780156
GO:0001817	biological_process	regulation of cytokine production	1	7	381	25496	83	MGI:1916978 // MGI:107899 // MGI:88337 // MGI:96163 // MGI:105383 // MGI:1921381 // MGI:98727	Card11 // Cd36 // Cd40lg // Hmox1 // Il18r1 // Sash3 // Tgfb3	2.49665	0.0592904
GO:0002694	biological_process	regulation of leukocyte activation	2	8	316	25496	83	MGI:1916978 // MGI:88335 // MGI:88337 // MGI:96163 // MGI:96549 // MGI:96562 // MGI:1921381 // MGI:892014	Card11 // Cd4 // Cd40lg // Hmox1 // Il2ra // Il7r // Sash3 // Sfrp1	2.95916	0.00545975
GO:0002696	biological_process	positive regulation of leukocyte activation	4	6	197	25496	83	MGI:1916978 // MGI:88335 // MGI:88337 // MGI:96549 // MGI:96562 // MGI:1921381	Card11 // Cd4 // Cd40lg // Il2ra // Il7r // Sash3	3.22585	0.0169978
GO:0030890	biological_process	positive regulation of B cell proliferation	6	3	39	25496	83	MGI:1916978 // MGI:88337 // MGI:1921381	Card11 // Cd40lg // Sash3	4.5625	0.0639793
GO:0032946	biological_process	positive regulation of mononuclear cell proliferation	3	4	101	25496	83	MGI:1916978 // MGI:88337 // MGI:96549 // MGI:1921381	Card11 // Cd40lg // Il2ra // Sash3	3.60473	0.0701897
GO:0050671	biological_process	positive regulation of lymphocyte proliferation	5	4	100	25496	83	MGI:1916978 // MGI:88337 // MGI:96549 // MGI:1921381	Card11 // Cd40lg // Il2ra // Sash3	3.61909	0.0694264
GO:0050864	biological_process	regulation of B cell activation	2	4	94	25496	83	MGI:1916978 // MGI:88337 // MGI:1921381 // MGI:892014	Card11 // Cd40lg // Sash3 // Sfrp1	3.70836	0.0604915
GO:0050865	biological_process	regulation of cell activation	1	8	341	25496	83	MGI:1916978 // MGI:88335 // MGI:88337 // MGI:96163 // MGI:96549 // MGI:96562 // MGI:1921381 // MGI:892014	Card11 // Cd4 // Cd40lg // Hmox1 // Il2ra // Il7r // Sash3 // Sfrp1	2.84932	0.00776659
GO:0050867	biological_process	positive regulation of cell activation	2	6	208	25496	83	MGI:1916978 // MGI:88335 // MGI:88337 // MGI:96549 // MGI:96562 // MGI:1921381	Card11 // Cd4 // Cd40lg // Il2ra // Il7r // Sash3	3.14747	0.0213423
GO:0051249	biological_process	regulation of lymphocyte activation	2	7	270	25496	83	MGI:1916978 // MGI:88335 // MGI:88337 // MGI:96549 // MGI:96562 // MGI:1921381 // MGI:892014	Card11 // Cd4 // Cd40lg // Il2ra // Il7r // Sash3 // Sfrp1	2.99348	0.0130796
GO:0051251	biological_process	positive regulation of lymphocyte activation	4	6	178	25496	83	MGI:1916978 // MGI:88335 // MGI:88337 // MGI:96549 // MGI:96562 // MGI:1921381	Card11 // Cd4 // Cd40lg // Il2ra // Il7r // Sash3	3.37217	0.0119281
GO:0070665	biological_process	positive regulation of leukocyte proliferation	3	4	105	25496	83	MGI:1916978 // MGI:88337 // MGI:96549 // MGI:1921381	Card11 // Cd40lg // Il2ra // Sash3	3.5487	0.0780156
GO:0022409	biological_process	positive regulation of cell-cell adhesion	2	5	148	25496	83	MGI:1916978 // MGI:88335 // MGI:96549 // MGI:96562 // MGI:1921381	Card11 // Cd4 // Il2ra // Il7r // Sash3	3.37542	0.0361015
GO:0030155	biological_process	regulation of cell adhesion	1	8	409	25496	83	MGI:1916978 // MGI:1915146 // MGI:107899 // MGI:88335 // MGI:96549 // MGI:96562 // MGI:107711 // MGI:1921381	Card11 // Ccdc80 // Cd36 // Cd4 // Il2ra // Il7r // Myo1f // Sash3	2.58699	0.0200159
GO:0045785	biological_process	positive regulation of cell adhesion	2	7	240	25496	83	MGI:1916978 // MGI:1915146 // MGI:107899 // MGI:88335 // MGI:96549 // MGI:96562 // MGI:1921381	Card11 // Ccdc80 // Cd36 // Cd4 // Il2ra // Il7r // Sash3	3.16341	0.00694818
GO:0050863	biological_process	regulation of T cell activation	2	5	186	25496	83	MGI:1916978 // MGI:88335 // MGI:96549 // MGI:96562 // MGI:1921381	Card11 // Cd4 // Il2ra // Il7r // Sash3	3.04571	0.0735189
GO:0050870	biological_process	positive regulation of T cell activation	5	5	121	25496	83	MGI:1916978 // MGI:88335 // MGI:96549 // MGI:96562 // MGI:1921381	Card11 // Cd4 // Il2ra // Il7r // Sash3	3.66601	0.0175799
GO:1903037	biological_process	regulation of leukocyte cell-cell adhesion	1	5	171	25496	83	MGI:1916978 // MGI:88335 // MGI:96549 // MGI:96562 // MGI:1921381	Card11 // Cd4 // Il2ra // Il7r // Sash3	3.16702	0.0592904
GO:1903039	biological_process	positive regulation of leukocyte cell-cell adhesion	3	5	123	25496	83	MGI:1916978 // MGI:88335 // MGI:96549 // MGI:96562 // MGI:1921381	Card11 // Cd4 // Il2ra // Il7r // Sash3	3.64236	0.018659
GO:0009967	biological_process	positive regulation of signal transduction	5	11	839	25496	83	MGI:1916978 // MGI:107899 // MGI:88335 // MGI:96163 // MGI:105112 // MGI:1919085 // MGI:104611 // MGI:2144613 // MGI:1915281 // MGI:892014 // MGI:98727	Card11 // Cd36 // Cd4 // Hmox1 // Hpx // Lancl2 // Mdfic // Pik3r6 // Rnf146 // Sfrp1 // Tgfb3	2.00985	0.0278092
GO:0001775	biological_process	cell activation	1	9	416	25496	83	MGI:1916978 // MGI:88335 // MGI:88337 // MGI:107692 // MGI:105383 // MGI:96562 // MGI:107711 // MGI:98507 // MGI:2443552	Card11 // Cd4 // Cd40lg // Fut7 // Il18r1 // Il7r // Myo1f // Tcf7 // Themis	2.73243	0.00534467
GO:0002520	biological_process	immune system development	3	9	498	25496	83	MGI:1916978 // MGI:88335 // MGI:88337 // MGI:107692 // MGI:105383 // MGI:96562 // MGI:892014 // MGI:98507 // MGI:2443552	Card11 // Cd4 // Cd40lg // Fut7 // Il18r1 // Il7r // Sfrp1 // Tcf7 // Themis	2.47287	0.0145628
GO:0002521	biological_process	leukocyte differentiation	5	8	242	25496	83	MGI:1916978 // MGI:88335 // MGI:88337 // MGI:107692 // MGI:105383 // MGI:96562 // MGI:98507 // MGI:2443552	Card11 // Cd4 // Cd40lg // Fut7 // Il18r1 // Il7r // Tcf7 // Themis	3.34408	0.0012204
GO:0030097	biological_process	hemopoiesis	4	9	423	25496	83	MGI:1916978 // MGI:88335 // MGI:88337 // MGI:107692 // MGI:105383 // MGI:96562 // MGI:892014 // MGI:98507 // MGI:2443552	Card11 // Cd4 // Cd40lg // Fut7 // Il18r1 // Il7r // Sfrp1 // Tcf7 // Themis	2.70836	0.00573651
GO:0030098	biological_process	lymphocyte differentiation	6	8	178	25496	83	MGI:1916978 // MGI:88335 // MGI:88337 // MGI:107692 // MGI:105383 // MGI:96562 // MGI:98507 // MGI:2443552	Card11 // Cd4 // Cd40lg // Fut7 // Il18r1 // Il7r // Tcf7 // Themis	3.78721	0.000263277
GO:0030217	biological_process	T cell differentiation	7	7	118	25496	83	MGI:1916978 // MGI:88335 // MGI:107692 // MGI:105383 // MGI:96562 // MGI:98507 // MGI:2443552	Card11 // Cd4 // Fut7 // Il18r1 // Il7r // Tcf7 // Themis	4.18766	0.000263277
GO:0042110	biological_process	T cell activation	2	7	182	25496	83	MGI:1916978 // MGI:88335 // MGI:107692 // MGI:105383 // MGI:96562 // MGI:98507 // MGI:2443552	Card11 // Cd4 // Fut7 // Il18r1 // Il7r // Tcf7 // Themis	3.5625	0.00172205
GO:0045058	biological_process	T cell selection	8	3	32	25496	83	MGI:1916978 // MGI:88335 // MGI:2443552	Card11 // Cd4 // Themis	4.84791	0.0435973
GO:0045321	biological_process	leukocyte activation	2	9	356	25496	83	MGI:1916978 // MGI:88335 // MGI:88337 // MGI:107692 // MGI:105383 // MGI:96562 // MGI:107711 // MGI:98507 // MGI:2443552	Card11 // Cd4 // Cd40lg // Fut7 // Il18r1 // Il7r // Myo1f // Tcf7 // Themis	2.95714	0.001809
GO:0046649	biological_process	lymphocyte activation	2	8	291	25496	83	MGI:1916978 // MGI:88335 // MGI:88337 // MGI:107692 // MGI:105383 // MGI:96562 // MGI:98507 // MGI:2443552	Card11 // Cd4 // Cd40lg // Fut7 // Il18r1 // Il7r // Tcf7 // Themis	3.07807	0.0034789
GO:0048534	biological_process	hematopoietic or lymphoid organ development	4	9	472	25496	83	MGI:1916978 // MGI:88335 // MGI:88337 // MGI:107692 // MGI:105383 // MGI:96562 // MGI:892014 // MGI:98507 // MGI:2443552	Card11 // Cd4 // Cd40lg // Fut7 // Il18r1 // Il7r // Sfrp1 // Tcf7 // Themis	2.55023	0.0112609
GO:0045619	biological_process	regulation of lymphocyte differentiation	4	5	111	25496	83	MGI:1916978 // MGI:96549 // MGI:96562 // MGI:1921381 // MGI:892014	Card11 // Il2ra // Il7r // Sash3 // Sfrp1	3.79046	0.0136926
GO:1902105	biological_process	regulation of leukocyte differentiation	3	5	191	25496	83	MGI:1916978 // MGI:96549 // MGI:96562 // MGI:1921381 // MGI:892014	Card11 // Il2ra // Il7r // Sash3 // Sfrp1	3.00744	0.0796547
GO:0045580	biological_process	regulation of T cell differentiation	5	4	86	25496	83	MGI:1916978 // MGI:96549 // MGI:96562 // MGI:1921381	Card11 // Il2ra // Il7r // Sash3	3.83668	0.0482603
GO:0031012	cellular_component	extracellular matrix	2	6	271	25496	83	MGI:1915146 // MGI:109278 // MGI:1926321 // MGI:892014 // MGI:98727 // MGI:103073	Ccdc80 // Ogn // Postn // Sfrp1 // Tgfb3 // Zp1	2.76576	0.0609037
GO:0009897	cellular_component	external side of plasma membrane	7	8	260	25496	83	MGI:107899 // MGI:88335 // MGI:88337 // MGI:99604 // MGI:1333744 // MGI:96549 // MGI:96562 // MGI:104696	Cd36 // Cd4 // Cd40lg // Fgf8 // Gp1ba // Il2ra // Il7r // Scnn1b	3.24058	0.00172205
GO:0009986	cellular_component	cell surface	2	10	597	25496	83	MGI:107899 // MGI:88335 // MGI:88337 // MGI:99604 // MGI:1333744 // MGI:96549 // MGI:96562 // MGI:104696 // MGI:892014 // MGI:98727	Cd36 // Cd4 // Cd40lg // Fgf8 // Gp1ba // Il2ra // Il7r // Scnn1b // Sfrp1 // Tgfb3	2.36328	0.0114386
GO:0098552	cellular_component	side of membrane	2	8	374	25496	83	MGI:107899 // MGI:88335 // MGI:88337 // MGI:99604 // MGI:1333744 // MGI:96549 // MGI:96562 // MGI:104696	Cd36 // Cd4 // Cd40lg // Fgf8 // Gp1ba // Il2ra // Il7r // Scnn1b	2.71605	0.0133182
GO:0043619	biological_process	regulation of transcription from RNA polymerase II promoter in response to oxidative stress	8	2	7	25496	83	MGI:107899 // MGI:96163	Cd36 // Hmox1	6.45559	0.0555679
GO:0002697	biological_process	regulation of immune effector process	1	8	214	25496	83	MGI:107899 // MGI:88337 // MGI:96163 // MGI:105112 // MGI:96549 // MGI:96562 // MGI:1921381 // MGI:98727	Cd36 // Cd40lg // Hmox1 // Hpx // Il2ra // Il7r // Sash3 // Tgfb3	3.52148	0.000644699
GO:0002700	biological_process	regulation of production of molecular mediator of immune response	1	6	70	25496	83	MGI:107899 // MGI:88337 // MGI:96163 // MGI:105112 // MGI:1921381 // MGI:98727	Cd36 // Cd40lg // Hmox1 // Hpx // Sash3 // Tgfb3	4.71862	0.000263277
GO:0002702	biological_process	positive regulation of production of molecular mediator of immune response	4	3	46	25496	83	MGI:107899 // MGI:105112 // MGI:1921381	Cd36 // Hpx // Sash3	4.32434	0.0888595
GO:0002718	biological_process	regulation of cytokine production involved in immune response	4	4	39	25496	83	MGI:107899 // MGI:96163 // MGI:1921381 // MGI:98727	Cd36 // Hmox1 // Sash3 // Tgfb3	4.97754	0.00510884
GO:0010935	biological_process	regulation of macrophage cytokine production	4	2	10	25496	83	MGI:107899 // MGI:98727	Cd36 // Tgfb3	5.94102	0.0892898
GO:0006955	biological_process	immune response	2	8	528	25496	83	MGI:88335 // MGI:88337 // MGI:107692 // MGI:105383 // MGI:96549 // MGI:1309998 // MGI:107711 // MGI:2155705	Cd4 // Cd40lg // Fut7 // Il18r1 // Il2ra // Marco // Myo1f // P2ry14	2.21855	0.0694264
GO:0007596	biological_process	blood coagulation	3	4	99	25496	83	MGI:88337 // MGI:1921395 // MGI:1333744 // MGI:108543	Cd40lg // F13a1 // Gp1ba // Tfpi2	3.63359	0.0687284
GO:0007599	biological_process	hemostasis	1	4	101	25496	83	MGI:88337 // MGI:1921395 // MGI:1333744 // MGI:108543	Cd40lg // F13a1 // Gp1ba // Tfpi2	3.60473	0.0701897
GO:0009611	biological_process	response to wounding	1	6	234	25496	83	MGI:88337 // MGI:1921395 // MGI:1333744 // MGI:96163 // MGI:104696 // MGI:108543	Cd40lg // F13a1 // Gp1ba // Hmox1 // Scnn1b // Tfpi2	2.97754	0.0353158
GO:0042060	biological_process	wound healing	1	6	190	25496	83	MGI:88337 // MGI:1921395 // MGI:1333744 // MGI:96163 // MGI:104696 // MGI:108543	Cd40lg // F13a1 // Gp1ba // Hmox1 // Scnn1b // Tfpi2	3.27805	0.0150482
GO:0050817	biological_process	coagulation	1	4	99	25496	83	MGI:88337 // MGI:1921395 // MGI:1333744 // MGI:108543	Cd40lg // F13a1 // Gp1ba // Tfpi2	3.63359	0.0687284
GO:0002637	biological_process	regulation of immunoglobulin production	1	3	40	25496	83	MGI:88337 // MGI:105112 // MGI:1921381	Cd40lg // Hpx // Sash3	4.52598	0.0682024
GO:0046631	biological_process	alpha-beta T cell activation	2	3	44	25496	83	MGI:107692 // MGI:105383 // MGI:98507	Fut7 // Il18r1 // Tcf7	4.38847	0.0794806
GO:0046632	biological_process	alpha-beta T cell differentiation	8	3	36	25496	83	MGI:107692 // MGI:105383 // MGI:98507	Fut7 // Il18r1 // Tcf7	4.67798	0.0555679
GO:0042440	biological_process	pigment metabolic process	1	3	48	25496	83	MGI:96163 // MGI:105112 // MGI:98881	Hmox1 // Hpx // Tyrp1	4.26294	0.0978375
GO:0002698	biological_process	negative regulation of immune effector process	2	4	77	25496	83	MGI:96163 // MGI:96549 // MGI:96562 // MGI:98727	Hmox1 // Il2ra // Il7r // Tgfb3	3.99616	0.0353158
GO:0050777	biological_process	negative regulation of immune response	4	4	90	25496	83	MGI:96163 // MGI:96549 // MGI:96562 // MGI:98727	Hmox1 // Il2ra // Il7r // Tgfb3	3.77109	0.0555679
GO:0004896	molecular_function	cytokine receptor activity	1	4	78	25496	83	MGI:105052 // MGI:105383 // MGI:96549 // MGI:96562	Il13ra1 // Il18r1 // Il2ra // Il7r	3.97754	0.0361015
GO:0001608	molecular_function	G-protein coupled nucleotide receptor activity	1	3	21	25496	83	MGI:2685918 // MGI:2155705 // MGI:2673874	Lpar5 // P2ry14 // P2ry6	5.45559	0.0161882
GO:0001614	molecular_function	purinergic nucleotide receptor activity	2	3	29	25496	83	MGI:2685918 // MGI:2155705 // MGI:2673874	Lpar5 // P2ry14 // P2ry6	4.98993	0.0353158
GO:0016502	molecular_function	nucleotide receptor activity	1	3	29	25496	83	MGI:2685918 // MGI:2155705 // MGI:2673874	Lpar5 // P2ry14 // P2ry6	4.98993	0.0353158
GO:0035586	molecular_function	purinergic receptor activity	1	3	33	25496	83	MGI:2685918 // MGI:2155705 // MGI:2673874	Lpar5 // P2ry14 // P2ry6	4.80351	0.0457316
GO:0045028	molecular_function	G-protein coupled purinergic nucleotide receptor activity	2	3	21	25496	83	MGI:2685918 // MGI:2155705 // MGI:2673874	Lpar5 // P2ry14 // P2ry6	5.45559	0.0161882
GO:0031941	cellular_component	filamentous actin	7	3	25	25496	83	MGI:1921626 // MGI:107711 // MGI:2183924	Myo18b // Myo1f // Myo3a	5.20405	0.0248135
