# Supplementary material for: Comparative Transcriptome Analysis Suggests Key Roles for 5-Hydroxytryptamlne Receptors in Control of Goose Egg Production
Source: Genes (Basel). 2020 Apr 22;11(4):455. doi: 10.3390/genes11040455 (PMC7230923; doi:10.3390/genes11040455)
Supplement: Supplementary file 1 [file genes-11-00455-s001.zip › 4.Supplementary table/Supplementary Table. 3.xlsx]

## Sheet: Sheet1
yld VS ysc	hld VS hsc	lld VS lsc	lld VS hld	lsc VS hsc
ABCC3	AIM1L	ACAN	ANKRD13C	ACTG2
ACAA1	ALDH3B1	ACKR2	CALCB	AKR1D1
ADGRD1	ANO10	ADAMTS8	CENPW	ALOX5AP
ADIG	APOD	AFF3	LOC106032651	ARHGAP36
AGXT2	ARHGAP6	AKAP6	LOC106036596	ART5
AK5	ARMC9	APCDD1	LOC106037270	ATP8B1
ALDH3B1	ASRGL1	ARHGAP44	LOC106038720	AZIN2
ANO4	ATG13	ATP7B	LOC106040080	BHLHE23
ANO8	BBS10	AVPR1A	LOC106040974	BLK
ANXA2	BCORL1	BAMBI	LOC106041788	CARD11
ANXA5	C1QTNF4	BEGAIN	LOC106045491	CCDC180
ANXA8L1	CASR	BFSP1	LOC106047040	CCDC80
APOD	CFAP44	CA4	LOC106049151	CD36
ART1	CHMP4C	CALB1	LOC106049912	CD4
ATCAY	CHRDL1	CD36	OLFM4	CD40LG
ATP7B	CLIP4	CD72	SYT16	CLIC2
BAALC	DCDC2B	CD8A	TEX14	CLSTN3
BCDIN3D	DCHS2	CDH8		DEPDC7
BEAN1	DEPDC1B	CDKL2		DFNB31
BID	DEPDC7	CENPK		DNASE2B
CABLES1	DIP2C	CFAP44		DSG2
CACNA1E	DSCAM	CNN2		F13A1
CAMKK1	DTX2	CPM		FGF16
CCNI	DUSP6	CSMD3		FGF8
CPM	DUSP8	DMBX1		FGL2
CPNE4	DYRK3	DUSP14		FITM2
DHCR24	EFCAB7	E2F7		FNDC4
DIO2	ENDOD1	EFCAB2		FUT7
DISC1	ERICH3	ENTPD8		GABRR3
EAF1	FAM114A2	EXOSC1		GCHFR
EDIL3	FBXL21	FBXL21		GDPD2
EIF1AX	FILIP1L	FBXO30		GP1BA
ESR2	FMOD	FEN1		GPR22
EXOSC1	GGT7	FLII		GPR65
F2RL2	GLMP	FRMPD4		HACD4
FAM163A	GLRA2	G6PC2		HMOX1
FAM179A	GLYCTK	GABRP		HOMER3
FAM60A	GNAZ	GAL3ST1		HPX
FAM83B	GP1BA	GDF9		IL13RA1
FAP	GPR22	GJC2		IL18R1
FBLN1	GRM4	GPC1		IL2RA
FBXL4	HABP4	GRAP2		IL7R
FDPS	HDAC4	HAS2		JPH3
FDXR	HDHD2	HBEGF		KCNMB1
FGF7	HTR1B	HGFAC		KDELR3
FGG	HTR7	HTR1B		LANCL2
FHAD1	HVCN1	HTR1F		LIPT1
FOXN4	IFT22	IRF4		LOC106029573
FOXRED2	IKBIP	ITM2C		LOC106029755
FRY	INSIG1	JCHAIN		LOC106030345
FRZB	IP6K3	KCNB1		LOC106030346
GAD2	JKAMP	KCND2		LOC106030347
GALNT9	KIAA1211	KCNK9		LOC106030656
GAPDH	KIAA2018	KIAA0319		LOC106030881
GATA4	KLHL40	KIF18B		LOC106030882
GCAT	KMT2C	KIF26B		LOC106030963
GLRA2	LEPR	KLHL2		LOC106031569
GP1BA	LIMA1	KPNA7		LOC106031985
GPM6A	LOC106029400	LHX8		LOC106032427
GPM6B	LOC106029425	LOC106029657		LOC106032602
GRAMD1B	LOC106029680	LOC106029876		LOC106032764
GREM2	LOC106029839	LOC106030045		LOC106033105
HACD1	LOC106029876	LOC106030212		LOC106034008
HHATL	LOC106030019	LOC106030451		LOC106034203
HMGCS1	LOC106030041	LOC106030842		LOC106034437
HTR2B	LOC106030069	LOC106030882		LOC106034563
HTR7	LOC106030212	LOC106031220		LOC106034596
ICOSLG	LOC106030323	LOC106031228		LOC106035116
ID2	LOC106030402	LOC106031490		LOC106035176
IGFBP2	LOC106030479	LOC106031513		LOC106035338
IL1RL1	LOC106030536	LOC106031767		LOC106035422
KCNF1	LOC106030538	LOC106031846		LOC106035572
KCNG3	LOC106030911	LOC106031991		LOC106036161
KIAA0226L	LOC106030969	LOC106032126		LOC106036438
KIAA0319	LOC106031224	LOC106032426		LOC106036638
KIAA1217	LOC106031483	LOC106032655		LOC106036696
KIF5C	LOC106031505	LOC106032688		LOC106036813
KLF5	LOC106031569	LOC106032787		LOC106036980
LOC106029425	LOC106031751	LOC106032910		LOC106037284
LOC106029633	LOC106031846	LOC106032912		LOC106037365
LOC106029771	LOC106032155	LOC106033101		LOC106038104
LOC106029876	LOC106032283	LOC106033433		LOC106038684
LOC106029919	LOC106032426	LOC106033887		LOC106039094
LOC106030151	LOC106032634	LOC106033888		LOC106039620
LOC106030451	LOC106032674	LOC106034215		LOC106039825
LOC106030608	LOC106032695	LOC106034241		LOC106039879
LOC106030877	LOC106032883	LOC106034474		LOC106040156
LOC106031228	LOC106032912	LOC106034561		LOC106040615
LOC106031270	LOC106033017	LOC106034736		LOC106041754
LOC106031490	LOC106033236	LOC106034799		LOC106042040
LOC106031741	LOC106033657	LOC106035037		LOC106042970
LOC106031836	LOC106033908	LOC106035220		LOC106043005
LOC106031985	LOC106034088	LOC106035279		LOC106043492
LOC106032122	LOC106034115	LOC106035333		LOC106043497
LOC106032634	LOC106034271	LOC106035425		LOC106044097
LOC106032688	LOC106034566	LOC106035529		LOC106044806
LOC106032912	LOC106034580	LOC106035848		LOC106044832
LOC106033894	LOC106034643	LOC106035880		LOC106045268
LOC106033976	LOC106034784	LOC106035922		LOC106045416
LOC106034119	LOC106035179	LOC106035940		LOC106045596
LOC106034497	LOC106035220	LOC106036094		LOC106045660
LOC106034566	LOC106035442	LOC106036165		LOC106045683
LOC106034755	LOC106035506	LOC106036320		LOC106045846
LOC106035279	LOC106035688	LOC106036405		LOC106046349
LOC106035538	LOC106035698	LOC106036439		LOC106046920
LOC106036124	LOC106035875	LOC106036442		LOC106047158
LOC106036392	LOC106035922	LOC106036544		LOC106047160
LOC106036405	LOC106035934	LOC106036667		LOC106047251
LOC106036435	LOC106036094	LOC106036682		LOC106048290
LOC106036544	LOC106036153	LOC106036695		LOC106048327
LOC106036654	LOC106036355	LOC106036696		LOC106048540
LOC106036685	LOC106036405	LOC106036781		LOC106048600
LOC106036696	LOC106036439	LOC106036813		LOC106048732
LOC106037275	LOC106036593	LOC106036868		LOC106049035
LOC106037324	LOC106036623	LOC106036984		LOC106049124
LOC106037477	LOC106036679	LOC106036994		LOC106049374
LOC106037555	LOC106036682	LOC106037161		LOC106049525
LOC106037565	LOC106036696	LOC106037275		LOC106049527
LOC106037602	LOC106036727	LOC106037465		LOC106049641
LOC106037981	LOC106036813	LOC106037504		LOC106049922
LOC106038219	LOC106036854	LOC106037554		LPAR5
LOC106038386	LOC106036978	LOC106037574		MARCO
LOC106038415	LOC106037097	LOC106037621		MDFIC
LOC106038486	LOC106037310	LOC106037695		MPEG1
LOC106038763	LOC106037365	LOC106037734		MYO18B
LOC106038842	LOC106037447	LOC106038219		MYO1F
LOC106038998	LOC106037477	LOC106038263		MYO3A
LOC106039549	LOC106037504	LOC106038403		NCF4
LOC106039769	LOC106037730	LOC106038557		OGN
LOC106039827	LOC106037925	LOC106038588		P2RY14
LOC106040061	LOC106037997	LOC106038684		P2RY6
LOC106040208	LOC106038175	LOC106038720		PAX5
LOC106040350	LOC106038203	LOC106038763		PDE9A
LOC106041245	LOC106038237	LOC106038952		PIK3R6
LOC106041251	LOC106038337	LOC106039227		PLEC
LOC106041570	LOC106038684	LOC106039532		POSTN
LOC106041694	LOC106038720	LOC106039549		PREX1
LOC106041825	LOC106038747	LOC106039645		RAB30
LOC106042048	LOC106039384	LOC106039832		RASSF7
LOC106042156	LOC106039525	LOC106039848		RFTN1
LOC106042309	LOC106039792	LOC106039898		RIMS1
LOC106042871	LOC106039806	LOC106040007		RIPPLY2
LOC106043220	LOC106039825	LOC106040208		RNF146
LOC106043289	LOC106039859	LOC106040278		RPAIN
LOC106043815	LOC106039879	LOC106040365		SASH3
LOC106043870	LOC106040007	LOC106040385		SCNN1B
LOC106044138	LOC106040349	LOC106040505		SFRP1
LOC106044184	LOC106040365	LOC106040825		SLA
LOC106044851	LOC106040616	LOC106041013		SLC16A7
LOC106044871	LOC106041063	LOC106041180		SLC34A2
LOC106044873	LOC106041098	LOC106041252		SPCS3
LOC106044878	LOC106041486	LOC106041570		SPI1
LOC106045458	LOC106041643	LOC106041823		STOX2
LOC106045596	LOC106041719	LOC106041948		TAPBPL
LOC106045660	LOC106041759	LOC106042004		TCF7
LOC106045668	LOC106041886	LOC106042140		TFPI2
LOC106045796	LOC106042489	LOC106042179		TGFB3
LOC106045999	LOC106042695	LOC106042291		THEMIS
LOC106046068	LOC106042779	LOC106042416		TMEM156
LOC106046259	LOC106042828	LOC106042418		TYRP1
LOC106046260	LOC106042871	LOC106042549		VSX1
LOC106046290	LOC106042944	LOC106043009		ZP1
LOC106046557	LOC106043009	LOC106043024		ZP4
LOC106046624	LOC106043121	LOC106043219
LOC106046709	LOC106043204	LOC106043267
LOC106046822	LOC106043220	LOC106043272
LOC106046950	LOC106043242	LOC106043289
LOC106047040	LOC106043321	LOC106043397
LOC106047384	LOC106043497	LOC106043499
LOC106047415	LOC106044066	LOC106043870
LOC106047473	LOC106044340	LOC106043891
LOC106047486	LOC106044491	LOC106043892
LOC106047516	LOC106044641	LOC106044024
LOC106047519	LOC106044777	LOC106044585
LOC106047527	LOC106044855	LOC106044703
LOC106047680	LOC106045102	LOC106044707
LOC106047690	LOC106045177	LOC106044709
LOC106047894	LOC106045198	LOC106044795
LOC106047976	LOC106045276	LOC106044873
LOC106048010	LOC106045596	LOC106045187
LOC106048093	LOC106045660	LOC106045276
LOC106048107	LOC106045940	LOC106045416
LOC106048154	LOC106045999	LOC106045482
LOC106048247	LOC106046059	LOC106045628
LOC106048257	LOC106046139	LOC106045660
LOC106048335	LOC106046239	LOC106045945
LOC106048337	LOC106046439	LOC106045999
LOC106048580	LOC106046531	LOC106046002
LOC106048741	LOC106046624	LOC106046068
LOC106049564	LOC106046816	LOC106046199
LOC106049821	LOC106046822	LOC106046259
LOC106049914	LOC106046830	LOC106046591
LOC106049919	LOC106046849	LOC106046816
LYSMD2	LOC106046953	LOC106047108
LYZ	LOC106046998	LOC106047336
MAP1LC3C	LOC106047008	LOC106047337
MAPKAPK3	LOC106047100	LOC106047356
MFGE8	LOC106047158	LOC106047378
MGLL	LOC106047336	LOC106047402
MID1	LOC106047738	LOC106047460
MOB3C	LOC106047777	LOC106047501
MSMO1	LOC106048033	LOC106047565
MTAP	LOC106048154	LOC106047599
MTUS2	LOC106048168	LOC106047901
MYH7B	LOC106048335	LOC106048010
MYOM3	LOC106048385	LOC106048030
NFS1	LOC106048455	LOC106048175
NGFR	LOC106048539	LOC106048178
NINJ2	LOC106048577	LOC106048337
NTNG2	LOC106048697	LOC106048464
NYAP2	LOC106048881	LOC106048539
OCLN	LOC106049007	LOC106048803
OPRK1	LOC106049166	LOC106049035
OPRM1	LOC106049378	LOC106049037
OSBP2	LOC106049435	LOC106049444
P2RY13	LOC106049444	LOC106049561
PALMD	LOC106049486	LOC106049723
PHF24	LOC106049538	LOC106049915
PHPT1	LOC106049570	LPAR3
PIFO	LOC106049616	MAL
PKNOX2	LOC106049626	METTL11B
PKP3	LOC106049641	MLF1
PLAC9	LOC106049785	MLN
PLEKHG7	LOC106049894	MOCS3
PLLP	LOC106049936	MPZL2
PLXND1	LRP11	MXRA5
POU2AF1	LUM	MYL10
PPDPF	MDGA1	MYOM3
PPM1K	MFSD1	MYOZ2
PRICKLE2	MFSD4	NEFM
PRKCH	MOGAT1	NELL1
PSMB3	MRM1	NKX6-2
PTGER3	MRPL35	NPM1
PTP4A3	MTAP	OCIAD2
PTPRO	MUL1	OLFM4
RAB39A	NAGA	PAQR9
RAP2C	ND5	PAX7
RASSF9	NEIL3	PDE9A
RGR	NEK11	PHLDA2
RGS2	NFAT5	PLCXD2
RHPN2	NKAIN4	PLEKHG7
ROR2	NKX6-2	POMGNT2
RPL38	NOS1	POSTN
RPS6	PBX1	PRKCB
RXRG	PCSK6	RCAN2
SARM1	PGM1	REC114
SBK1	PIWIL1	RHAG
SCD5	PKD2L1	RHPN2
SCN2B	PLA1A	RNF146
SDHAF4	PLD1	RPAIN
SEMA3C	PPP3CB	RSPH9
SERINC5	PRKG1	RYR3
SF3A2	PRR11	S100A11
SGSH	QKI	SCGN
SGTA	RAB27A	SCP2
SHISA6	RASSF7	SERPINA10
SI	RBFOX2	SFRP1
SIGIRR	RGR	SGCB
SKIDA1	RGS7	SGK1
SLC16A9	RIMS1	SHISA6
SLC22A18	RIPPLY2	SLC16A9
SLC25A20	RREB1	SLC9A1
SLC2A9	RSPH9	SLCO4C1
SLC30A4	SALL3	SLX4IP
SLC40A1	SCARB1	SP9
SLC9A3R2	SCRG1	SPARC
SLCO2A1	SDC1	SPON1
SLIT2	SESN3	STARD6
SLIT3	SFRP1	STEAP3
SMCO3	SGCG	STK26
SMPD3	SLC15A5	TAL1
SNAPC1	SLC16A7	TBL3
SP9	SLC1A2	TBX22
SPACA1	SLC4A8	TECPR1
SRPRB	SLC8A1	TMEM139
SRRD	SLCO4C1	TMEM54
SSR3	SNAP91	TMEM71
ST18	SNAPC1	TPD52L1
ST8SIA1	SNTG2	TSPAN8
ST8SIA6	SPATA22	TTLL10
STAC	SRD5A1	TTN
STAR	SRRD	UAP1
SUFU	SVOP	UGT8
SYT11	SYT4	WNT9A
TAL1	TAT	WRB
TBC1D32	TCTE3	ZNF385C
TCF24	TDRD12	ZP2
TDRD12	TDRD15
TIE1	TGFBR1
TMEM132C	TLDC1
TMEM204	TMEM132C
TMEM74	TNFAIP2
TMEM8C	TNFAIP8L3
TMEM9	TNFRSF10B
TMPRSS15	TOR4A
TMPRSS7	TRH
TNXB	TTLL9
TRIM55	VPS36
TSPAN1	WNT9A
TSPAN8	ZBTB20
TTK	ZC2HC1C
TTN	ZNF131
TWIST2	ZNF518B
VGLL4	ZNF750
VSTM4
WDR31
YBX3
ZBTB38
ZCCHC4
ABCC4
ACAA2
