# Supplementary material for: Comparative Transcriptome Analysis Suggests Key Roles for 5-Hydroxytryptamlne Receptors in Control of Goose Egg Production
Source: Genes (Basel). 2020 Apr 22;11(4):455. doi: 10.3390/genes11040455 (PMC7230923; doi:10.3390/genes11040455)
Supplement: Supplementary file 1 [file genes-11-00455-s001.zip › 4.Supplementary table/Supplementary Table. 4.xlsx]

## Sheet: Sheet1
yldVSysc	hldVShsc	lldVSlsc	lldVShld	lscVShsc
MSTRG.181.1	MSTRG.131.10	MSTRG.12644.1	MSTRG.140.1	MSTRG.1336.1
MSTRG.210.1	MSTRG.437.12	MSTRG.3469.1	MSTRG.437.14	MSTRG.2693.1
MSTRG.273.17	MSTRG.470.2	MSTRG.9292.2	MSTRG.498.6	MSTRG.3859.1
MSTRG.330.3	MSTRG.519.1	MSTRG.6450.2	MSTRG.1143.1	MSTRG.4042.1
MSTRG.519.1	MSTRG.794.2	MSTRG.498.8	MSTRG.2761.6	MSTRG.4104.3
MSTRG.557.1	MSTRG.1582.11	MSTRG.13535.11	MSTRG.2971.1	MSTRG.4338.3
MSTRG.640.21	MSTRG.1740.1	MSTRG.9158.15	MSTRG.3209.1	MSTRG.4357.1
MSTRG.640.22	MSTRG.1847.2	MSTRG.6388.2	MSTRG.3323.5	MSTRG.4378.3
MSTRG.774.1	MSTRG.2005.1	MSTRG.17213.1	MSTRG.3673.3	MSTRG.4479.1
MSTRG.794.2	MSTRG.2016.1	MSTRG.4510.5	MSTRG.4435.1	MSTRG.4802.6
MSTRG.794.1	MSTRG.2155.20	MSTRG.3030.1	MSTRG.6292.1	MSTRG.4887.1
MSTRG.869.10	MSTRG.2241.11	MSTRG.3541.1	MSTRG.6702.3	MSTRG.4964.2
MSTRG.907.1	MSTRG.2435.1	MSTRG.2991.3	MSTRG.6768.2	MSTRG.6568.6
MSTRG.1167.1	MSTRG.2731.3	MSTRG.13837.1	MSTRG.7114.3	MSTRG.6618.1
MSTRG.1178.1	MSTRG.2731.1	MSTRG.478.1	MSTRG.7182.6	MSTRG.6617.10
MSTRG.1205.1	MSTRG.2935.1	MSTRG.10360.1	MSTRG.7182.7	MSTRG.7199.1
MSTRG.1751.1	MSTRG.3339.3	MSTRG.557.1	MSTRG.7273.10	MSTRG.7884.1
MSTRG.1847.2	MSTRG.3707.15	MSTRG.1847.1	MSTRG.7640.1	MSTRG.9564.1
MSTRG.1905.4	MSTRG.3823.2	MSTRG.20949.1	MSTRG.7687.1	MSTRG.9583.2
MSTRG.2078.2	MSTRG.3835.1	MSTRG.12676.1	MSTRG.8140.2	MSTRG.9974.1
MSTRG.2111.10	MSTRG.3859.1	MSTRG.12105.1	MSTRG.8266.15	MSTRG.10360.1
MSTRG.2625.2	MSTRG.4356.1	MSTRG.7198.1	MSTRG.8416.1	MSTRG.10372.1
MSTRG.2700.1	MSTRG.4436.10	MSTRG.8976.13	MSTRG.8538.1	MSTRG.10372.2
MSTRG.2733.1	MSTRG.4476.2	MSTRG.17266.1	MSTRG.8883.1	MSTRG.11151.24
MSTRG.2757.1	MSTRG.4629.1	MSTRG.3963.2	MSTRG.9293.1	MSTRG.11825.1
MSTRG.2900.1	MSTRG.4964.2	MSTRG.4117.1	MSTRG.10340.14	MSTRG.13251.1
MSTRG.3030.1	MSTRG.5137.2	MSTRG.12758.1	MSTRG.10347.1	MSTRG.14334.1
MSTRG.3303.1	MSTRG.5164.11	MSTRG.8002.2	MSTRG.10375.12	MSTRG.14461.3
MSTRG.3339.3	MSTRG.5274.1	MSTRG.14247.1	MSTRG.10644.1	MSTRG.14700.1
MSTRG.3516.1	MSTRG.5384.1	MSTRG.6494.1	MSTRG.10995.1	MSTRG.15381.13
MSTRG.3541.1	MSTRG.5519.2	MSTRG.19170.1	MSTRG.11483.2	MSTRG.16076.2
MSTRG.3823.2	MSTRG.5837.9	MSTRG.15671.1	MSTRG.11499.1	MSTRG.16525.1
MSTRG.3963.3	MSTRG.6114.1	MSTRG.14917.1	MSTRG.11511.14	MSTRG.17252.1
MSTRG.3967.1	MSTRG.6126.15	MSTRG.18538.1	MSTRG.11769.1	MSTRG.17543.3
MSTRG.3988.1	MSTRG.6388.14	MSTRG.10005.1	MSTRG.11980.11	MSTRG.19297.1
MSTRG.4018.11	MSTRG.6450.2	MSTRG.330.3	MSTRG.12290.1
MSTRG.4061.4	MSTRG.6485.26	MSTRG.6388.5	MSTRG.12561.12
MSTRG.4117.3	MSTRG.6559.1	MSTRG.12482.1	MSTRG.12561.11
MSTRG.4204.1	MSTRG.6605.4	MSTRG.1288.1	MSTRG.12644.1
MSTRG.4270.1	MSTRG.6679.1	MSTRG.5275.2	MSTRG.13023.3
MSTRG.4270.2	MSTRG.6731.3	MSTRG.1847.2	MSTRG.13049.2
MSTRG.4357.1	MSTRG.7028.1	MSTRG.12143.2	MSTRG.14296.13
MSTRG.4444.1	MSTRG.7086.1	MSTRG.7198.4	MSTRG.14492.4
MSTRG.5288.1	MSTRG.7198.1	MSTRG.573.1	MSTRG.14511.1
MSTRG.5332.2	MSTRG.7199.1	MSTRG.2184.1	MSTRG.14633.1
MSTRG.5371.1	MSTRG.7640.1	MSTRG.2700.1	MSTRG.14795.2
MSTRG.5516.2	MSTRG.8127.3	MSTRG.16262.1	MSTRG.14888.1
MSTRG.5533.1	MSTRG.8213.1	MSTRG.2935.1	MSTRG.15639.1
MSTRG.5837.10	MSTRG.8756.1	MSTRG.14459.3	MSTRG.16508.1
MSTRG.5837.9	MSTRG.8970.1	MSTRG.15096.1	MSTRG.17213.2
MSTRG.5932.1	MSTRG.9158.16	MSTRG.14917.6	MSTRG.17306.1
MSTRG.6126.14	MSTRG.9230.1	MSTRG.12314.2	MSTRG.17841.21
MSTRG.6126.16	MSTRG.9830.1	MSTRG.1286.1	MSTRG.17856.2
MSTRG.6126.17	MSTRG.10005.1	MSTRG.2625.2	MSTRG.18730.1
MSTRG.6221.1	MSTRG.10069.2	MSTRG.14461.4	MSTRG.18822.1
MSTRG.6355.1	MSTRG.10158.2	MSTRG.3963.3	MSTRG.19870.1
MSTRG.6388.2	MSTRG.10169.1	MSTRG.12397.10
MSTRG.6388.13	MSTRG.10279.1	MSTRG.8096.3
MSTRG.6450.2	MSTRG.10312.1	MSTRG.12616.1
MSTRG.6731.3	MSTRG.10360.1	MSTRG.9974.1
MSTRG.7084.1	MSTRG.10353.5	MSTRG.6388.4
MSTRG.7086.1	MSTRG.10347.1	MSTRG.14527.14
MSTRG.7183.1	MSTRG.10348.1	MSTRG.2228.1
MSTRG.7198.1	MSTRG.10375.12	MSTRG.8333.1
MSTRG.7443.1	MSTRG.10375.1	MSTRG.8953.2
MSTRG.7845.12	MSTRG.10498.1	MSTRG.12127.1
MSTRG.7845.13	MSTRG.10957.18	MSTRG.3527.1
MSTRG.7913.1	MSTRG.11070.1	MSTRG.7200.1
MSTRG.8190.1	MSTRG.11151.24	MSTRG.11076.10
MSTRG.8213.4	MSTRG.11621.1	MSTRG.573.2
MSTRG.8978.1	MSTRG.11809.2	MSTRG.6004.1
MSTRG.9080.1	MSTRG.11951.1	MSTRG.10340.8
MSTRG.9146.1	MSTRG.12105.1	MSTRG.15642.1
MSTRG.9190.17	MSTRG.12168.3	MSTRG.8619.1
MSTRG.9542.1	MSTRG.12226.3	MSTRG.10957.18
MSTRG.9827.1	MSTRG.12314.1	MSTRG.12075.11
MSTRG.9914.2	MSTRG.12326.1	MSTRG.701.18
MSTRG.10164.1	MSTRG.12392.4	MSTRG.3823.2
MSTRG.10175.1	MSTRG.12901.1	MSTRG.13992.6
MSTRG.10348.1	MSTRG.12965.1	MSTRG.16937.1
MSTRG.10362.1	MSTRG.13386.3	MSTRG.16282.15
MSTRG.10375.11	MSTRG.13819.1	MSTRG.11071.2
MSTRG.10375.12	MSTRG.13837.1	MSTRG.18937.1
MSTRG.10375.1	MSTRG.14452.1	MSTRG.3745.28
MSTRG.10375.19	MSTRG.14591.1	MSTRG.14206.1
MSTRG.10661.1	MSTRG.14617.3	MSTRG.4307.2
MSTRG.10812.2	MSTRG.14851.2	MSTRG.6617.10
MSTRG.10812.4	MSTRG.14995.1	MSTRG.18167.3
MSTRG.10818.1	MSTRG.15528.1	MSTRG.7732.3
MSTRG.11020.12	MSTRG.16041.1	MSTRG.13503.1
MSTRG.11071.2	MSTRG.16359.2	MSTRG.4117.3
MSTRG.11130.1	MSTRG.16538.2	MSTRG.330.4
MSTRG.11151.28	MSTRG.16936.2	MSTRG.1339.1
MSTRG.11170.1	MSTRG.16937.1	MSTRG.8934.1
MSTRG.11526.3	MSTRG.16985.1	MSTRG.8708.3
MSTRG.11770.3	MSTRG.17385.1	MSTRG.11115.1
MSTRG.11809.1	MSTRG.17788.1	MSTRG.6294.1
MSTRG.11811.1	MSTRG.18167.3	MSTRG.5970.1
MSTRG.12105.1	MSTRG.18269.10	MSTRG.20158.12
MSTRG.12143.2	MSTRG.18410.4	MSTRG.12314.4
MSTRG.12180.5	MSTRG.18674.1	MSTRG.842.1
MSTRG.12226.3	MSTRG.18877.2	MSTRG.15138.5
MSTRG.12561.3	MSTRG.19978.1	MSTRG.9099.1
MSTRG.12676.1	MSTRG.19981.4	MSTRG.14448.1
MSTRG.12849.1	MSTRG.20706.14	MSTRG.8181.4
MSTRG.12945.1		MSTRG.3967.1
MSTRG.13071.16		MSTRG.10785.1
MSTRG.13353.1		MSTRG.8594.14
MSTRG.13574.12		MSTRG.422.8
MSTRG.13679.1		MSTRG.8976.14
MSTRG.13992.6		MSTRG.15176.1
MSTRG.14076.11		MSTRG.664.1
MSTRG.14296.12		MSTRG.11070.1
MSTRG.14459.1		MSTRG.952.12
MSTRG.14527.14		MSTRG.14802.1
MSTRG.14633.1		MSTRG.11645.1
MSTRG.14670.1		MSTRG.8864.1
MSTRG.14917.4		MSTRG.18015.1
MSTRG.15376.1		MSTRG.7028.1
MSTRG.15422.2		MSTRG.4769.20
MSTRG.15638.1		MSTRG.2689.1
MSTRG.15735.1		MSTRG.1403.1
MSTRG.15817.1		MSTRG.9411.2
MSTRG.16076.6		MSTRG.8824.5
MSTRG.16078.5		MSTRG.12133.1
MSTRG.16359.2		MSTRG.16154.1
MSTRG.16367.1		MSTRG.6126.16
MSTRG.16757.4		MSTRG.2241.6
MSTRG.16788.9		MSTRG.11005.1
MSTRG.17001.1		MSTRG.17000.3
MSTRG.17218.1		MSTRG.4018.10
MSTRG.17470.1		MSTRG.18674.1
MSTRG.17486.4		MSTRG.5599.1
MSTRG.17534.4		MSTRG.14748.1
MSTRG.18037.1		MSTRG.12168.3
MSTRG.18073.3		MSTRG.6902.1
MSTRG.18181.1		MSTRG.10012.13
MSTRG.18205.1		MSTRG.14373.16
MSTRG.18240.1		MSTRG.6082.1
MSTRG.18269.3		MSTRG.3459.1
MSTRG.18381.1		MSTRG.106.2
MSTRG.18479.1		MSTRG.1892.1
MSTRG.18775.1		MSTRG.718.1
MSTRG.18850.1		MSTRG.9918.4
MSTRG.18956.2		MSTRG.6388.10
MSTRG.19118.2		MSTRG.4075.1
MSTRG.19290.1		MSTRG.9158.16
MSTRG.19522.1		MSTRG.13359.2
MSTRG.19978.1		MSTRG.5371.1
MSTRG.19981.4		MSTRG.5722.2
MSTRG.20158.11		MSTRG.520.1
MSTRG.20778.1		MSTRG.11210.1
MSTRG.20949.1		MSTRG.15368.11
MSTRG.20996.1		MSTRG.1175.1
		MSTRG.3339.3
		MSTRG.6126.17
		MSTRG.4843.35
		MSTRG.16359.2
		MSTRG.639.1
		MSTRG.8888.2
		MSTRG.8731.4
		MSTRG.10353.5
		MSTRG.12273.10
		MSTRG.1181.1
		MSTRG.13724.1
		MSTRG.11625.1
		MSTRG.16051.1
		MSTRG.18382.14
		MSTRG.8164.4
		MSTRG.3639.1
		MSTRG.8470.1
		MSTRG.9292.1
		MSTRG.7851.1
		MSTRG.17001.1
		MSTRG.3500.1
		MSTRG.18394.4
		MSTRG.6766.1
		MSTRG.20706.14
		MSTRG.14979.1
		MSTRG.18876.1
		MSTRG.8832.1
		MSTRG.12229.1
		MSTRG.19522.1
		MSTRG.4436.10
		MSTRG.330.6
		MSTRG.3988.1
		MSTRG.181.1
		MSTRG.8036.17
		MSTRG.774.1
		MSTRG.2975.3
		MSTRG.10440.5
		MSTRG.14249.7
		MSTRG.2731.3
		MSTRG.10348.1
		MSTRG.16223.1
		MSTRG.12162.2
		MSTRG.5288.1
		MSTRG.6926.1
		MSTRG.15528.1
		MSTRG.9877.1
		MSTRG.10340.10
		MSTRG.18725.2
		MSTRG.19978.1
		MSTRG.12162.3
		MSTRG.11617.1
		MSTRG.19685.1
		MSTRG.3809.1
		MSTRG.13968.2
		MSTRG.8327.1
		MSTRG.7640.1
		MSTRG.12314.1
		MSTRG.16031.1
		MSTRG.12644.2
		MSTRG.18800.1
		MSTRG.14373.18
		MSTRG.8127.3
		MSTRG.794.2
		MSTRG.5887.2
		MSTRG.519.1
		MSTRG.1647.1
		MSTRG.6894.1
		MSTRG.8213.1
		MSTRG.4629.1
		MSTRG.16525.1
