# Supplementary material for: Comparative Transcriptome Analysis Suggests Key Roles for 5-Hydroxytryptamlne Receptors in Control of Goose Egg Production
Source: Genes (Basel). 2020 Apr 22;11(4):455. doi: 10.3390/genes11040455 (PMC7230923; doi:10.3390/genes11040455)
Supplement: Supplementary file 1 [file genes-11-00455-s001.zip › 4.Supplementary table/Supplementary Table. 5.xlsx]

## Sheet: Sheet1
yldVSysc	lldVSlsc	hldVShsc	lscVShsc	lldVShld
ABCC5	AATF	PLAC9	TUBB1	NOC3L
ADA	ACSS3	ZCCHC24	OTUD6B	COMTD1
ADRA2A	AFAP1	FUT11	IPO5	ZC2HC1A
AK4	AIMP1	SYNE3	KNG1	CDKN1B
AKAP17A	AKAP12	APOLD1	FAM198B	RPH3A
AKAP8	AKAP9	HELB	MSMO1	FLVCR1
AMFR	ANHX	KCNK5	NDST1	RNF217
ANKEF1	ANK1	GRB14	HRH2	ACKR3
ANKS1A	ANKEF1	RBM45	FAM124B	MYL12B
AP2M1	ANKS1A	E2F5	CTSB	FOXO1
ARCN1	ATP11B	LRRC66	STAG2	UBE2J1
ARF6	ATP1B1	FZD10	PTPRE	EP300
ARHGAP44	BMF	LBH	BCL2A1	MBP
ART1	CA9	EGLN3	TRNAN-GUU	XIRP1
ART5	CACYBP	EAPP	IDO2	STRA8
ASIC1	CALM1	IRF7	ART1	MEX3C
ASL	CAPN10	IPO5	TRNAR-ACG	SAT1
ASMT	CBLN4	CTGF	TRNAW-CCA	NPS
ATMIN	CCDC28A	ZFYVE9	XKR5	CLMP
ATP6V0A1	CENPN	TRNAK-UUU	TRAM2	TDRD7
ATP6V0A2	CERS3	NLRC5	EFHC1	PXYLP1
ATP6V1B2	CILP2	TRNAG-GCC	PAQR8	ROBO3
BBS2	CLRN3	MPG	SLMO2	OPRL1
BCO1	COMTD1	FTSJ2	TMEM55A	USPL1
BCO2	CSGALNACT1	KDM4A	HRG	CRCP
BLCAP	CTNND1	SERAC1	CPE	EIF4H
BLOC1S2	CYSLTR1	MRAS	SYNPO	PAQR3
BRCA1	DEPDC5	KCNJ2	CPLX2	NTNG1
BRMS1L	DIO2	SMURF2	SERPINE2	POMGNT2
CAB39	DLAT	KIF2B	XIAP	PQLC2L
CAPN10	DOK5	KIAA0195	MKI67	PLCH1
CCDC50	DTD2	CASKIN2	ZFAND6	LCTL
CCDC89	DUS3L	SEC14L1	PLEKHA2	MRPS23
CCL28	E2F1	ODF1	ART5	KCNJ3
CCT6A	E2F5	EP300	NOP16	OTX1
CDC42SE2	EAPP	ANKEF1	CLTB	HUS1
CDON	ECM2	SLC6A14	FAF2	RCOR1
CDRT1	EFNB1	NRK	RNF44	BET1L
CENPN	EGLN3	CENPI	TNIP1	CILP2
CENPW	EIF2S2	TMEM35	ANXA6	FZD4
CEP162	EIF4H	PDE5A	CCDC69	R3HDM4
CEP95	EMCN	ETNPPL	GM2A	PPP1R3C
CHCHD2	ENHO	BAZ1A	ZNF831	HECTD4
CHRNA10	EP300	BRMS1L	NECAB1	ATF3
CLDN25	FAM173B	PTPRE	FETUB	LYRM2
CNN2	FAM19A1	PCCB	MYOZ3	AGBL3
COASY	FAM210B	AKAP9	THOC3	EIF2S3
COL6A6	FAM214A	PIH1D2	WDFY1	NCBP1
CRAT	FGF20	TEX12	FAH	CCDC15
CRCP	FUT11	TMEM126A	TACC1	VKORC1L1
CSRP2BP	FZD10	ARHGAP20	CHRNA10	TIPIN
CYSLTR1	GAD1	IGSF9B	AHSG	DYNLL2
DBNDD2	GBX2	FBXW2	RBM22	PAK1IP1
DDX5	GDPD2	RPN2	SIMC1	CINP
DDX55	GGT7	ROGDI	AP1S3	PSMD13
DECR2	GJA3	PCDH20	NUP98	MRPL34
DEF6	GK5	GNL3	SENP5	MISP
DIS3L	GNL3	LPIN3	DCTN4	PKNOX2
DLAT	GOLIM4	TLE3	KIAA1191	PHKG1
DLG3	HABP2	SMAD6	PGAP2	HNF1B
DLGAP4	HEATR5A	PXDC1	GPX3	IFITM5
DNAH10	INTS10	DIO2	ARL10	BABAM1
DNAJB2	JAK1	ZXDC	RHOG	FSTL3
DNAJC6	KCNJ2	KLF15		CCT6A
DNPEP	KHDRBS3	GGT7		PSPH
DOLK	KIAA1715	RAB11B		GBAS
DOLPP1	KLF4	REST		MRPS17
DTD1	KLF5	GRM4		FEZ1
DTWD2	LHX1	DUSP11		SUMF2
DUSP26	LIN7A	TMEM222		DDX52
DVL3	LOH12CR1	DAPP1		OCLN
DZANK1	LRRC66	MTTP		TNKS2
E2F5	MAEA	ECM2		SAMD8
EAF2	MANSC1	IPPK		RPL6
EAPP	MAP2K4	SYNPO2L		NSL1
ECM2	MAPK9	HEBP1		HDDC2
EGLN3	MED7	LLPH		SLC25A15
EIF2B1	MMRN2	SLC7A13		ANKRD6
EIF2B5	MPG	SPATA18		TMEM140
ELFN1	MRAS	PIDD1		KLHL15
EPC1	MRPS11	TXNDC12		TSTD2
ESF1	MSX1	RLTPR		HEPACAM
EXO1	NBR1	HERPUD1		HSPH1
FAM73B	NPDC1	DYNLRB2		GUSB
FAM83G	NPS	GTF3C1		MAP2K1
FEZ1	NRK	SNX8		VEZF1
FITM2	ODF1	EPB41L5		NFX1
FLII	OSTN	DDX5		TECPR2
FRMPD4	PCDH10	MCHR1		SIRT3
FUT11	PDE11A	TSEN54		DDA1
FZD10	PDE5A	AZIN1		PTBP1
GAN	PFKFB2	PLS3		TRAFD1
GBAS	PIH1D2	TRMT2B		TMEM63A
GCSH	PIP5KL1	DKC1		ZFX
GDAP1L1	POMP	USP53		XPA
GDPD2	PRR14L	RPL34		SLC37A2
GGT7	PTPRE	PPP2R3A		CHCHD2
GHDC	RAB36	IL18		DIS3L
GHRH	RANBP3	PTS		HEATR6
GLB1L	RBM45	RDX		ATHL1
GLRX3	RBMX	GARNL3		ABHD8
GOLIM4	REPS1	MANBAL		PALM
GPD1	RERG	MRPS34		TBC1D12
GPR174	RPAP1	SPCS1		VDAC2
GPX4	RPL27A	TGIF2		PKIA
GRIFIN	RPN2	KANK3		PTPN11
GRIN3B	RTN1	POLR2B		TATDN3
GTF2H3	RXRA	ACTG2		TPD52L1
GTF3C1	RXRG	GPR3		COPS8
GUSB	SAT1	TRMT10A		TGIF1
HABP2	SCEL	SHISA5		MRPS31
HDAC7	SEC24D	CHST12		RRAGD
HIF1AN	SERPINI1	PECAM1		L3MBTL2
HINT1	SHOC2	LLGL2		ZNF236
HMGCS1	SLC16A2	MPP1		WDR91
HMHA1	SLC7A11	F8		APOO
HNF4A	SMURF2	BCO2		CLRN3
HS2ST1	SNTB1	BLCAP		HSPA8
HSD17B2	SORL1	ITIH3		TMOD1
HTR3A	SOX2	PRAM1		SLC25A36
IDO2	SPPL2A	TET3		ROBO4
IFI35	ST8SIA5	AHDC1		NPBWR2
IFT46	STAG2	LCAT		ALOX5AP
IGSF9B	STX16	NDRG4		ASL
IL18	SYNE3	FUNDC2		RFC2
INSIG2	TACR3	CMC4		MME
IPPK	TAOK3	DBNDD2		RPL4
IQCB1	TBCK	MUSTN1		CUEDC1
ITGB1	TECRL	MTHFD2		ICE1
ITM2A	TEX12	TMEM208		ANKRD9
JAK1	TLR2	GINS3		RIC8A
KCNAB2	TMEM106A	MTCP1		ANO8
KCNH4	TMEM222	TP53TG5		MED16
KCNJ16	TMEM64	SLC4A5
KCNJ2	TOP1	BRCC3
KDM4A	TRIM66	SYS1
KLRG1	TRNAG-GCC	IDE
KMT2A	TRNAS-AGA
LAPTM4A	TSPAN15	ANXA11
LCTL	TTF1	PPIF
LEPROT	UTS2B	SEC24C
LFNG	UVSSA	DDX47
LLGL1	WDR5	TMBIM4
LMLN	WDR54	KCNK17
LPAR4	WSCD1	LRRCC1
LRRCC1	XPC	SGCB
LSM6	ZC3H12C	PIWIL1
LYRM7	DBNDD2	YPEL5
LZTS1	DRG1	SLC25A22
M6PR	EIF2D	BTF3L4
MAEA	MSMP	AARS
MAFK	MUSTN1	CETP
MAK16	OCLN	RHBDF1
MANBAL	PATZ1	NUDT1
MAP1LC3C	PLBD2	GTF2H5
MAP2K1	PTS	KCNJ16
MATN3	RPL27	CEP95
MGME1	RUNDC1	KLF10
MIEF2	UAP1L1	L3MBTL2
MILR1	SPAG8	AGTR2
MLX	SYS1	FABP2
MPG	LHX5	OSTC
MPHOSPH6	CD72	MKI67
MRAP2	TESK1	MSL2
MRAS	NPR2	KRIT1
MRPS17	RASSF5	SDHD
MYL9	TP53TG5	CCDC89
MYO15A	SDSL	FDX1
MYOZ1	TMEM8B	SLC2A8
NAGLU	SDC4	GHRH
NBR1	AP2M1	GLYR1
NDUFAF5	BABAM1	GLT8D1
NDUFB8	BCO2	EMILIN3
NIFK	BRS3	PRPF4B
NIM1K	DEF6	CCDC37
NKRF	DYRK3	MYL9
NPHP4	EIF4ENIF1	ANGPTL4
NUDT21	ENTPD2	NOA1
NUP188	FGR	STAMBP
NUP98	GAN	MAP3K6
OAZ2	IFI35	MYOZ1
ODF2L	ITIH4	RPLP2
OGFOD1	MATN4	RAB3B
OPN3	PIGT	CTCF
OSTN	RGP1	PARD6A
OVOL2	SFRP1	EIF3B
P2RY8	SLC20A2	MILR1
PAIP1	SLC8B1	MYOZ2
PCDH10	AHCY	DBR1
PCMTD1	ARMT1	SRC
PECAM1	CHMP4B	MAPK8IP3
PER2	CLIC3	NEK4
PET117	CREB3	DLGAP4
PGAP2	DAPP1	NDUFA7
PHC1	DDX54	IGFBP7
PHKG1	DLGAP4	DGUOK
PIGT	DQX1	WASF2
PIH1D2	EIF2B5	CRACR2B
PIK3R4	EIF2S3	GFOD2
PIWIL1	FAM35A	GRIFIN
PKD1L2	GINS4	PIGT
PKD2L1	HDHD2	ITIH4
PKIG	HECA	MOB1A
PKNOX2	IL10	FGR
PLEKHA2	IL18
PMP22	IL1RAP
POLR2E	ITM2A
POLR3F	KIAA0040
POMGNT2	LAMP3
PPP2R4	LEPROT
PRPSAP2	MILR1
PSMC3IP	MPEG1
PSMG3	MRPL34
PSPH	MYOZ1
PTPRC	MYOZ2
PTRF	NAIF1
PTS	NEK4
PVRL1	PISD
R3HDML	PKD1L2
RAB11FIP3	POMK
RAB5C	RBPJL
RACGAP1	RND2
RBM19	RPL10A
RBPMS2	SFI1
RERG	SMIM19
RHBDF1	SRC
RHOG	TBCEL
RILPL1	UROC1
RILPL2	VAT1
RIPPLY2	VGLL1
RLIM	WASF2
RND2	YWHAH
RNF122	ABHD8
RNPEPL1	AHDC1
RPL10A	BCO1
RPL27	BLCAP
RPL39	DVL3
RPL4	FTH1
RPN2	GBA2
RUNDC1	GOLGA7
SBK1	GPRIN2
SBNO2	HTATSF1
SCD	IER3IP1
SCEL	ITIH3
SCUBE3	MAPKAPK2
SDC4	PECAM1
SDHD	RAB11B
SDR42E1	SLC25A25
SEC23B	TMEM141
SEC24C	TNR
SEC31B	TPCN1
SEPP1	ZFX
SERINC3	ZNF76
SERPINI1	ZXDC
SETD8	ABRACL
SH3GLB1	ADRA2A
SH3GLB2	AK4
SHISA5	ANO8
SHMT1	APOO
SHOC2	ARHGEF6
SLC16A14	ASB18
SLC16A2	ASIP
SLC18A1	ATMIN
SLC25A43	BRCA1
SLC25A5	CCT5
SLC48A1	CEP95
SLC5A10	DCUN1D1
SLC7A13	DDX31
SMARCD1	DNAJB14
SMCR8	DPM2
SMURF2	FABP2
SNRNP35	FUT7
SNX5	GFPT2
SOWAHD	GHRH
SOX2	GIMD1
SOX7	GLT8D1
SPEG	GMNC
SPTLC1	GORASP2
SRC	HGSNAT
SSTR1	INO80B
STAT3	IPPK
SUMF2	KCNJ16
SYNE3	KLF10
SYNPO2L	KLHL33
SYS1	KRIT1
SYTL2	L3MBTL2
TACC1	LINS
TACR2	LPAR4
TBC1D30	LPXN
TCP11	LRRCC1
TCTN2	MAP3K6
TEKT3	METTL14
TEX12	MICU3
TGIF2	MKI67
TIPIN	MRPL46
TMED2	MRPS14
TMEM106A	MTBP
TMEM126A	MYF5
TMEM177	MYL9
TMEM184A	NKX6-3
TMEM25	NPEPL1
TMEM259	NRDE2
TMEM64	NRTN
TNS1	NUBPL
TOP3A	ONECUT1
TP53TG5	PEBP1
TPD52	PIAS2
TRIP12	PIWIL1
TRIP4	PXMP4
TRNAF-GAA	RFC2
TSN	RHBDF1
TSPAN15	RLIM
TTC36	RNPEPL1
TTI2	RPP25L
TTPAL	RSPH14
TTYH3	SC5D
TUBA4A	SDHD
UBE2A	SEC24C
USP28	SFRP2
UTS2B	SGCB
UVSSA	SLC46A3
VAT1	SNCG
VCPKMT	TACR2
VKORC1L1	TCP11
VPS13A	TFDP2
WDR18	TMEM43
WDR64	TPM2
WIF1	VDAC2
WISP2	XIAP
WNT8B	YOD1
XPO6	ZBTB2
ZBTB38	ABCA2
ZNF131	ABCC5
ZNF609	AGPAT6
ZNF76	ATCAY
	AZIN1
	CD40LG
	CHCHD4
	CNOT6
	DDA1
	DDX5
	DNAJC6
	DYNLRB2
	FAM102A
	GCSH
	GLUD1
	GNAZ
	GP1BA
	GPR174
	GPR3
	GRK7
	GTF3C1
	GTF3C4
	IQCA1
	KATNAL2
	KIAA2022
	KLHL15
	LAMTOR3
	MANBAL
	MCCC1
	PIGR
	RMND1
	SAMD8
	SCUBE3
	SHISA5
	SLC7A13
	SPATA18
	SPCS1
	SYNPO2L
	TECTA
	TGIF2
	TLK1
	TLN1
	TNN
	TRNAG-CCC
	TTC31
	USP53
	VSIG10
	ZFP91
	ZNF341
