# Supplementary material for: Comparative Transcriptome Analysis Suggests Key Roles for 5-Hydroxytryptamlne Receptors in Control of Goose Egg Production
Source: Genes (Basel). 2020 Apr 22;11(4):455. doi: 10.3390/genes11040455 (PMC7230923; doi:10.3390/genes11040455)
Supplement: Supplementary file 1 [file genes-11-00455-s001.zip › 4.Supplementary table/Supplementary Table. 6..xlsx]

## Sheet: Sheet1
yldVSysc	lldVSlsc	hldVShsc	lscVShsc	lldVSlsc
CHIC2	ABLIM3	ABCA13	ABTB2	A4GALT
CLTB	ABTB2	ABCC3	ACKR2	AATK
EMP2	ACAD11	ABLIM3	ACKR3	ABTB2
EPHA6	ACAT1	ACAD11	ADRA1D	ACAD11
F8	ACKR2	ACAT1	ALK	AHCY
FARS2	ACKR3	ACKR2	ANXA2	AKAP17A
FRZB	ACTL9	ACKR3	AP3B1	ANHX
G6PC2	ACVR1B	ACSS3	ARHGAP27	ASB9
GCAT	ADAP2	ACTL9	ART5	ATOH7
GNAZ	ADAT1	ACVR1B	ASB9	CASS4
GPM6A	ADGRD1	ADCY3	ASPG	CCDC69
HSF2BP	ADGRG4	AGR2	AZIN2	CDH7
IL1RA	ADRA1A	AGXT2	B2M	CHRM4
KCNA4	AGA	AK3	CBLN2	CLDN3
KIAA319	AGR2	AKR7A2	CLDN5	DMGDH
LRP5	AGXT2	ALDH1A2	CSTB	DYNAP
LYRM9	AIM1L	ALDH1L2	DEPDC1	GHRHR
MID1	AK3	ALDH4A1	DNAJC1	GPR143
MTNR1A	AK5	AMPD2	F5	GUCY2C
MYLK3	AKR7A2	ANKEF1	FHOD1	HAO2
NAB2	ALDH1L2	ANKRD31	HECTD1	IBSP
NDOR1	ALDH4A1	ANKRD33B	ITGB1BP2	KIF6
NDUFC2	ALPK1	ANKS3	KPNA2	MBP
NLGN3	ALX1	ANO8	LFNG	ND4L
NTMT1	AMPD2	ANXA8L1	NMBR	NFE2L1
OCLN	ANGPTL5	APOBEC2	ORAI1	PHEX
OSGEPL1	ANKEF1	APOD	RAD51AP2	SLC26A9
PALMD	ANKRA2	ARHGAP29	RHOV	SPATA17
PGM1	ANKRD31	ARHGAP44	TBXAS1	VIT
PLEKHG7	ANKRD33B	ARHGEF5	TCF7	VWA3A
POLR2F	ANXA8L1	ARPC3	CCDC51	BUD31
PRPF8	APOBEC2	ASPG	CEBPG	CHMP1A
PRR11	ARHGAP15	ATP13A2	DRAM1	DGKI
PTP4A3	ARHGAP44	ATP7B	GABRD	INIP
RAD51C	ARHGEF5	ATXN1	GPA33	MAPK1
RHPN1	ART1	B3GLCT	HELZ2	NRAS
RICTOR	ASB11	BAALC	IFIH1	OTUD7A
RIN2	ASB12	BCORL1	IL16	OTX2
SAT1	ASB2	BEGAIN	LAG3	PIGG
SCD5	ASB9	BTD	MITD1	PLP1
SEMA3D	ASMTL	BUB1B	NLRC5	RBFOX1
SETD2	ASPG	BUD31	PAX5	ST6GALNAC5
SIK3	ASXL2	C1GALT1C1	RLTPR	SWAP7
SLC16A9	ATCAY	C1QTNF8	RSAD2	TEX36
SLC25A28	ATHL1	CAAP1	SERPING1	GUK1
SLC2A9	ATP13A2	CABLES1	SLA	IL22RA2
SLC35B2	ATP6V1G1	CAMKK1	SLC1A4	KERA
SLC9A3R2	ATP7B	CASKIN2	SMC2	MAATS1
SMAD9	BEND2	CBLN2	SRP19	MUC16
SNTG2	CAAP1	CCDC122	SRSF3	NAA3
SPACA1	CAMKK1	CCDC15	ST6GALNAC5	NDUFS1
SPATS2	CAPN8	CCDC37	TNFRSF1A	NEU2
ST3GAL4	CASKIN2	CCDC69	CD74	NEUROD2
ST8SIA6	CCDC15	CCNK	CPNE4	NPEPL1
STK4	CCDC51	CDH23	FRMD3	PNPLA6
TCN2	CCDC67	CDKN2AIP	GFM2	POLRMT
TMEM139	CCDC78	CELF5	MAP2	PPCDC
TMPRSS15	CDH8	CENPK	MXI1	QRSL1
TSPAN9	CDKL1	CEP295	NELL1	RRM1
TTC4	CENPK	CEP55	PTPN5	SCGN
TVP23A	CFAP99	CETP	SYNCRIP	SLC25A28
UNC5B	CHGA	CFAP44	GGH	SLC6A11
VWC2L	CLDN2	CHAT	GNE	STRA8
WDR31	CLTB	CHMP4C	GPR139	SYTL3
ZC3H12A	COL9A1	CHST15	IL15	TAMM41
ZCCHC4	COMT	CLDN2	NPM3	TIMELESS
ZDHHC23	CSMD3	CLDN23	PPARG	TSPAN8
ANPEP	CTNNA3	COL27A1	SLC9A9	USP36
AP4B1	CXCR4	COL28A1	ATP1D	XKR5
BAALC	DGKI	CPM	BCL2A1	YIPF7
BSPRY	DLAT	CPNE4	CAAP1	ACKR2
CACNA2D4	DMBX1	CRAT	CHMP4C	ADAMTSL1
CCDC149	DONSON	CRY1	CLDN25	AIFM2
CCDC37	DTYMK	CTNNAL1	DNASE2B	ARHGEF6
CCNK	DUSP3	CTXN2	EPSTI1	ATP13A2
CDCA7L	EGFR	DAB1	FAM26F	ATP5O
CLDN2	ELFN1	DBX2	GPR137B	BMP15
CRY1	EMCN	DCHS2	GPR65	BUB3
DCT	ENDOG	DCT	HMOX1	CACNA1G
DLEC1	ENOX1	DCTN4	IKBKE	CCBL2
DONSON	EPHA6	DDB2	IL13RA1	CDKN2AIP
ELFN1	ESM1	DDIAS	ITIH2	CHRNB4
FATE1	F2RL1	DDO	KCNH8	ELF5
FKTN	FAM19A1	DEPDC5	NINJ1	ENOX1
FOXI1	FAM21C	DFNA5	NRB1	HSD11B2
FOXN4	FANCA	DGKI	OSGIN1	INTU
GAS2L3	FANCC	DHFR	PCDH1	LONRF3
GTPBP4	FARSB	DHX34	PMS1	NOS1
HRASLS	FGB	DIO2	RHPN2	RGS16
IQCA1	FGF12	DISC1	RPA3	SNIP1
ITIH3	FKBP1B	DLAT	RSPH9	CENPK
KCNB1	FLT3	DLK1	SDAD1	DMXL2
KCNK1	FRRS1	DMBX1	SHC3	FAM19A5
KLHL22	GABRA3	DNAH3	SLC41A1	NINJ2
LINGO3	GABRD	DPYD	SLC6A5	PTPN5
MCFD2	GABRP	DPYSL4	SP9	SYPL1
MGAT4D	GALNT9	DRAXIN	SPAG6	ACKR3
MGST1	GATA3	DTHD1	TEN1	AP3B2
MRPL16	GCFC2	DTYMK	TMEM184C	ARL4A
MRPS14	GEMIN6	DUSP3	TPRKB	BIRC7
MXRA5	GLRA2	E2F7	UGT8	BTD
MYOZ2	GM2A	EMCN	VSTM5	CPT2
OBSL1	GNAZ	EMP2	WNT1A	CRADD
PIEZO2	GRIN3B	ENDOG	ANXA5	DNAH14
PPM1K	GSPT1	ENOX1	ARHGAP2	DUSP19
PTGER3	HCRTR2	ESR2	BTK	FAM13C
RAP2C	HEBP1	EXOSC1	CD4	FAM217B
RDH1	HMBS	EXPH5	CD79B	IQCJ
RNF13	HPS1	FAM177A1	CHRM3	NPY
SBK1	HRH2	FAM19A1	DCHS2	PHGDH
SEC23IP	HSF2BP	FAM19A5	DMBX1	POGZ
SIGMAR1	IL1RA	FAM21C	DTHD1	SEC16B
SLC16A12	IL1RL1	FATE1	E2F7	SSTR2
SLC1A4	IL22RA2	FBXL21	FAM53B	B3GLCT
SLC3A4	INTS4	FDXACB1	FITM2	CENPH
ST18	IQCE	FDXR	IFITM5	FATE1
STARD6	IQCJ	FGF12	IL2RA	GLDN
TBC1D4	IRX1	FGF6	IL7R	GSC
TIE1	KANSL1	FGF7	ITGB2	HNRNPUL2
TMEM24	KCNA4	FGGY	KRIT1	KCNQ2
TMEM242	KCNC2	FHAD1	LPAR5	MRAP2
TPH2	KCNH4	FIGN	PDCD1	SLC6A15
TSHR	KCNH8	FKTN	PSEN1	SMC2
USMG5	KCNJ5	FOXN4	RGS18	CRAT
WDR5	KCNK9	FRMD3	SAP3L	DHFR
EIF4G1	KERA	GABRA3	SNX2	DYNLT3
GALNT9	KIF9	GALNT9	SPI1	EIF3G
IFITM1	KLHL24	GAMT	SPIC	ENDOG
KCNG2	LIAS	GAREM	STAT1	ETFDH
NRTN	LRP5	GCAT	SYNGR3	FAM189B
PDE1C	LYRM1	GCFC2	TMEM156	FANCA
PPAPDC3	MAN2A1	GDF1	VCAM1	FDXACB1
PPWD1	MCC	GHR	ZCCHC4	GEMIN6
RSPH14	MEIG1	GJD4	BLK	GRIN3B
RXRG	MEP1B	GKN2	CD83	HP1BP3
SEZ6L	MID1	GLRA2	CFAP44	HPS1
SI	MLN	GLUL	COMMD2	HSPA13
SIGIRR	MPST	GM2A	CX3CR1	IK
SLC19A1	MPZL2	GNAZ	FGG	KCNC2
SLC25A1	MRE11A	GPM6A	FUT7	MAN2A1
SLC46A1	MRPL55	GPR27	KIAA124L	MIPEP
STAR	MUC16	GPR39	MARCO	MLLT6
STK3	MYF5	GPX8	MPEG1	MMEL1
TBC1D19	MYH7B	GRIK1	MPO	MRE11A
TICAM2	MYL1	GRIN3B	MYO1F	MVP
TLE4	MYL2	GSPT1	OSCP1	MYL1
TP53RK	MYLK3	GUK1	PLXNC1	NDOR1
TSPAN18	NAB2	GYS2	SELPLG	NR6A1
UFSP2	NAPRT	HAO2	TMEM173	OGFOD2
ZNF68	NCF2	HAS2	RNF166	OSTF1
CHAF1A	NPPC	HCN3	SLC9A5	PARK7
DISC1	NRAS	HGFAC	NRAP	PHKB
DNM3	OCIAD2	HMGCS1	P4HA2	PIK3C3
FAM83B	OSTF1	HPS1	TLCD2	PITRM1
GABRD	P3H3	HRH2	ADAP2	PLEKHG7
GALNT1	PARVB	HSF2BP	AK3	PLLP
GUSB	PHF21B	HSPA13	ARHGAP25	PPM1M
HRH2	PHKB	HTR1B	ASB2	PPP2R3A
HTR2C	PHLDA2	ICE2	BIN2	PTS
IL15	PIEZO2	ID2	CARD9	RAD51C
MCC	PIK3R2	IFITM1	EMCN	RCCD1
MPST	PITRM1	IGFBP2	FBXL21	RNF13
MYL2	PKP3	IKZF3	GNAZ	RNFT2
OLFML2A	PLAG1	IL1RA	HGFAC	SDHAF4
PCGF5	PLD5	IL22RA2	HTR1B	SLC11A2
PHLDA2	PLEKHG7	INVS	IFNAR2	SLC16A9
PKP3	PLEKHN1	IQCD	IRF1	SLC25A1
POLR2K	POGLUT1	IQCE	KCNMB1	SLC9A3R2
PPDPF	PPP2R3A	IQCJ	LPXN	SND1
PWP2	PRKAG1	JMJD7	MILR1	SNTG2
RBFOX1	PRNP	KANSL1	MKX	ST13
SGCD	PTCRA	KCNA4	NCF1	STX19
SLC3A6	PTDSS2	KCNC1	NUP43	TBC1D19
SLCO5A1	QRSL1	KCNC2	OIP5	TBC1D32
SPOCK1	RAD51AP2	KCNG3	P2RY6	TMEM25
TRAPPC13	RADIL	KCNIP4	PCYT2	TRAPPC9
TWIST2	RAP2C	KCNK1	PLCB2	TRIP13
UPP1	RASSF9	KCNU1	RBM24	UBL3
VSTM5	REC114	KEL	SESN1	UNC5B
ADSSL1	RHPN2	KERA	SIGLEC1	USMG5
AMMECR1L	RICTOR	KIAA1211L	SLC25A28	ZADH2
ANGPT4	RNPEPL1	KIAA319	SSTR2	ZCCHC4
ARID5B	RPA3	KIAA319L	SYK	ZMYM3
ARL6IP4	RSPH9	KIF13A	TRPC4	CCNA2
B3GLCT	S1G	KLHL24	WDR27	CHCHD4
BUB1B	SCD5	LIAS	ZNF236	IGFBP2
CAMK2G	SCFD1	LIG3		KNDC1
CD226	SDAD1	LMX1B		LRIT1
CHAT	SDHAF4	LOXL2		LRRTM4
CHST15	SHISA6	LRP5		NEURL1B
DHODH	SIGIRR	LRPAP1		SNAP25
DNAJC1	SIM2	LRRC63		E2F1
EIF3G	SLC11A2	LRRN3		PLAC9
ENTPD8	SLC16A1	LRRTM4		TFDP2
GAMT	SLC1A4	LYRM1		UNC5A
GLRB	SLC26A8	LYRM9		WBSCR27
GPA33	SLC41A1	MAATS1		CLTB
GTF2B	SLC8A3	MAD1L1		DHX34
KITLG	SMAD9	MAK		AKR7A2
KLF6	SNTG2	MAN2A1		APBA3
LRRC7	SPACA1	MAPKAPK3		CPED1
LRRTM3	ST13	MCHR1		EFNA5
MAP3K15	ST18	MED3		FHOD3
MARCO	ST6GALNAC3	MGST2		GABRD
MCCC2	STRA8	MID1		OTX1
PARP3	SUSD4	MIPEP		PLEKHN1
PDE8A	SWT1	MLLT1		RLTPR
PLCL2	SYNPO2L	MLLT11		CLDN23
POU2AF1	SYT14	MLLT6		DOHH
PYCARD	TBC1D16	MMEL1		FANCC
SERPINF1	TBC1D4	MPP6		PHF24
SH2D1A	TBX15	MPST		RIMS4
SNPH	TCF7	MRAP2		TTC27
TRIM59	TEN1	MRE11A		WASF1
UBE3C	TGFBI	MRPL55		ALDH4A1
VPS37B	TMEM184C	MRRF		ARHGAP19
ZNF57	TMEM62	MSMO1		EBF3
DRP2	TMPRSS15	MTMR6		FBXO43
ENPP2	TNR	MTNR1A		FDXR
FBXL21	TPRKB	MTO1		GADD45G
GHR	TRAPPC9	MTUS2		LANCL2
IQCE	TSPAN8	MUC16		PHRF1
MSMO1	TSPAN9	MVP		RSAD2
OPRK1	TSTA3	MYH7B		SLC16A12
PLEKHA1	TUSC3	MYL1		LRRC23
RASSF9	UBL3	MYLK3		MB
REC114	UNC5B	MYOZ2		PDILT
RELL2	USP35	NBAS		PPP1R1C
SH3BGR	VSTM5	NCKAP5		RAB32
TMEM47	VWA5B1	NDOR1		PTP4A3
TPRKB	WDR63	NDST4		SBK1
TRNAK-UUU	ZADH2	NDUFC2		SCN2B
YEATS4	ZCCHC4	NEFM		SF3A2
ZDHHC6	ZIC3	NEIL3		STK3
ZIC3	ZMYM6NB	NHSL2		SYT2
BZW1		NKAIN4		TMEM242
CCDC86	BUB3	NLGN3		TRIM55
CISH	CCNK	NOS1		TSPAN18
CREM	CD74	NPBWR2		VWA5B2
DCTN4	CDKN2AIP	NPPC		TRABD2B
DDB1	CHAF1A	NPY		WDR34
FAM174B	CHL1	NRAS		ATP7B
HMGCLL1	CHST15	NSD1		BTC
IL21R	CLDN23	NTNG1		FOXN4
INTU	COL27A1	NUBPL		GBX2
LITAF	COL28A1	OCIAD2		KCNJ5
MFSD2B	CPM	OSGIN1		KCNQ3
NDUFS8	CPNE4	OSTF1		PROK2
NTNG1	CRY1	P4HTM		SLC1A4
PIGZ	DAB1	PABPC4		SP4
PLA2G6	DCT	PALMD		CPEB4
PTER	DDO	PASD1		MRPS14
RAD51AP2	DEPDC5	PBLD		NELL1
SH3GL2	DFNA5	PCDH1		RAB3B
SLC35A5	DHFR	PCDH12		SCFD1
SRP19	DHODH	PDCD7		WLS
STRN3	DIO2	PGK1		CHKB
TBC1D24	DISC1	PGM1		IL23R
TMEM255B	DLK1	PHF6		MAP2
HGFAC	DTHD1	PHKB		PITPNM3
INPP5J	EARS2	PITRM1		SRSF3
KCNH8	EEF2KMT	PITX2		EPT1
LPAR3	ENTPD4	PKP3		ERI2
MIB1	EXPH5	PLAC9		EXOC6B
OSBP2	FAM13B	PLEKHA1		FURIN
PPARG	FAM19A5	PLEKHG7		GATAD2B
SEC61G	FAM228B	PLLP		GSG2
ZMYM6NB	FAT3	PNO1		GSS
ANXA2	FATE1	PNPLA6		HEMGN
AP1S2	FBXL21	POGLUT1		ITPK1
ARHGEF37	FGGY	POLR2F		KLHL11
ARHGEF6	FIGN	POLRMT		KLHL8
ATP13A2	FIP1L1	PRPS2		LLGL1
C1QBP	FOXI1	PTCHD4		LYPD1
CHMP5	GAREM	PTCRA		MCTP1
DTHD1	GARS	PTDSS2		MFSD5
F3	GLUL	QRSL1		MTMR14
FAM169B	GPR39	RAB22A		NHEJ1
FAM19A1	GUCD1	RAD51AP2		PBK
FAM27A	HAS2	RAD51C		PDPR
FOXRED2	HHIPL1	RADIL		PURG
GRM4	HP1BP3	RAI14		RTCB
HEY1	HTR2B	RAP2C		SEMA3E
INIP	HTR7	REC114		SEMA6A
KIAA124L	IKZF3	RGMA		SEMA7A
LHX8	IQCD	RGS19		SERPINF2
MED14	ITIH2	RHPN2		SLBP
MEST	ITIH3	RIPK2		SLC12A9
NDUFB1	KCNB1	RLF		SNX27
NPY	KCNK1	RNF13		SORD
PDCL2	KIAA319	RNF186		SPATS2
PHGDH	KIF13A	RNF2		TCAIM
RPA3	KLHL32	RNF212		TFEB
SHC3	LINGO3	RNF32		TK1
SLC41A1	LMX1B	RPA3		TMED3
SP4	LRPAP1	RPN1		TMEM18
TLL2	LRRC63	RRM1		VPS45
TMEM184C	MAATS1	RRP15		WNT4
TOLLIP	MAPK15	RSPH14
TRDN	MATN4	RSPH9
TRIM29	MB	RXRG
UAP1	MBOAT4	SBK1
FAM177A1	MCCC2	SCGN
FBXO39	MKRN2OS	SCN2B
GCFC2	MMEL1	SDAD1
ICOSLG	MRAP2	SDHAF4
IMPG2	MRPS27	SEL1L3
MECR	MRRF	SEPHS1
MRE11A	MSANTD1	SERPINF1
P3H3	MXD4	SEZ6L
PKM	MXRA5	SGCG
RXFP3	MYO15A	SH3BGRL3
TK2	MYO1B	SH3RF2
TRMT1A	NBAS	SHC3
TTC25	NDOR1	SHISA6
CCDC13	NEFM	SI
CCDC69	NEU2	SIGIRR
ENOX1	NKIRAS1	SLC11A2
EPC2	NPY	SLC16A9
FAM98B	NUBPL	SLC1A7
IL1RAPL1	NUP16	SLC25A1
PRKCH	OLFM4	SLC25A28
PRRG3	OPRK1	SLC25A3
SPARC	OSCP1	SLC25A43
STRA6	P2RY6	SLC26A8
SYT2	PALM	SLC35A5
TM4SF18	PALMD	SLC37A4
TXN2	PAQR9	SLC39A12
VAT1	PASD1	SLC3A4
ZMAT5	PCDH12	SLC3A6
FAM21C	PDGFD	SLC41A1
ICK	PIGG	SLC52A3
INHA	PIH1D3	SLC5A1
RAB22A	PLEKHA1	SLC6A11
SCFD2	PLLP	SLC6A5
SRRD	POLRMT	SLC9A3R2
TNFRSF19	PPAPDC3	SLCO1A2
VPS13B	PPEF1	SMAD9
VWA5B1	PRICKLE2	SMPD3
ALDH1L2	PTCD3	SNAPC1
ANKDD1A	RAD51C	SND1
ANKEF1	RBFOX1	SNTG2
ANO9	RDH1	SNTN
ARHGEF39	RHPN1	SP4
ASB12	RILPL1	SP9
CAPS2	RNASEH1	SPACA1
CXCR4	RNF13	SPAG6
DND1	RNF32	SRD5A1
DYRK4	RPS6KL1	ST13
ENHO	RRM1	ST18
FAM167A	RXFP3	ST6GALNAC3
GALNT12	RXRG	ST8SIA6
INSL5	SCGN	STAC
LRRC31	SCN2B	STAR
MRPL4	SH3RF2	STARD6
MSRB1	SHC3	STK3
MTAP	SI	STRA8
NCOA5	SLC16A9	STX19
PCSK2	SLC1A7	SUSD1
PCYT2	SLC25A3	SUSD4
PITX2	SLC29A3	SWT1
PTGS2	SLC4A8	TAMM41
PUS1	SLC5A1	TBC1D1
RBP1	SLX4IP	TBC1D16
RNF18	SMARCE1	TBC1D32
SHQ1	SMC2	TBC1D4
SOSTDC1	SMPD3	TBX15
TNFSF1	SP9	TBX22
TOR2A	SPAG6	TDRD9
TUBGCP4	SPON1	TEN1
VPS29	SRD5A1	TES
WDR24	ST6GALNAC5	TLL2
EXPH5	ST8SIA6	TMEM132C
FNDC5	STAC	TMEM161B
GPR63	STAP2	TMEM184C
LRIG3	STARD6	TMEM25
MAPK15	STKLD1	TMEM8C
SHISA6	TAMM41	TNFSF8
SNX3	TBC1D19	TNS4
TRIM9	TBC1D32	TPRKB
ASB5	TBL3	TRAPPC8
CACNA1D	TBX22	TRAPPC9
CEP55	TFPI	TRIM55
DEK	THADA	TRIP13
GLIS1	TK2	TRMT1L
MLN	TLL2	TSPAN1
MRPS9	TMEM139	TSPAN8
MTHFR	TMEM64	TSPAN9
PDZD11	TNFRSF8	TST
PSMC1	TNNI1	TSTA3
SHISA9	TRAPPC8	TTC25
SNAP25	TRIP13	TTC4
SLC7A1	TTC27	TTN
STON1	TTC4	TUSC3
THAP1	TVP23A	UBE3C
TRIM5	UFM1	UFSP2
TXNL4B	UGT8	UGT8
CLDN23	UPP1	UNC5B
E2F7	USP4	USMG5
FBXO31	ZNF438	VPS13B
GATA4	ZPLD1	VSTM5
NEFH	ARHGEF16	VWA5B1
PLAT	ARL6IP4	WISP3
TBRG4	ARPC3	WNT1A
ANKMY2	B4GALT3	XKR5
ANXA5	B4GALT6	ZADH2
B4GALT6	BBS2	ZCCHC4
CDKL2	BMP15	ZIC3
CNOT4	BTD	ZMYM3
CUTC	BUB1B	ZMYM6NB
EXTL2	BUD31	ZNF33
FAM179B	CABLES1	ZPLD1
GBGT1	CACNA2D4	ABTB2
HHIPL1	CAMK4	ACACB
HS3ST6	CAPS2	ALB
MPO	CARF	ASB11
MTO1	CBLN2	ATHL1
PSD2	CCDC37	B4GALT6
RCCD1	CDH23	BCOR
SLA	CEP55	BUB3
TECTA	CFAP44	C1GALT1
FRRS1	CHAT	CABYR
HMGN2	CHMP5	CARF
MDK	CHRM3	CCDC51
MYO15A	CLUAP1	CD74
NRBP2	CRAT	CDKL1
STT3A	CSNK1G3	CDKL2
TMEM19	CTNNAL1	CENPI
TNFRSF25	CTSL	CGNL1
CDH22	DCHS2	CHMP5
CLUAP1	DHX34	CHRM3
KIAA196	DYNLT3	CNOT4
MRAP2	E2F7	CNR1
NGFR	EIF3G	CNTFR
SLC25A17	EPC2	COMT
TRIQK	EREG	CPN1
WDR34	EXOSC1	CSTB
DCLK1	F8	DEXI
DERA	FBXO39	DHCR24
MED21	GABRR1	DPY19L3
TRAF4	GADD45G	DRP2
TUBB4B	GALNT3	DYNLT3
LUZP1	GAS2L3	EGFL6
MB	GKAP1	EIF3G
PDCD7	GLIS3	ELFN1
SPEF2	GPA33	EPHA6
	GPR27	ERCC6
	GPX8	EXD3
	GRM4	FAM189B
	GUK1	FAM27A
	HMGCS1	FAM98B
	HTR1B	FANCA
	HTR1F	FBN2
	IK	FBXO4
	IL13RA1	FOXRED2
	INSL5	G6PC2
	IQCA1	GABRD
	JMJD7	GABRR1
	KCNF1	GAL3ST1
	KCNG3	GALNT12
	KIAA196	GARS
	KIF3C	GEMIN6
	KIFC3	GJA1
	LHX8	GRAMD3
	LIG3	GUSB
	LPAR3	HAUS1
	MAK	HCRTR2
	MCHR1	HP1BP3
	MIPEP	HTATIP2
	MTNR1A	HTR1F
	MTO1	HTT
	MYBPC1	IK
	NDUFC2	IL1RL1
	NTMT1	ISM2
	PABPC4	ITIH3
	PBLD	JKAMP
	PDE1C	KCNB1
	PNPLA6	KCNF1
	PSTK	KCNG2
	PTCHD4	KCNH8
	PWP2	KLHL22
	RHAG	LCT
	RNF212	LINGO3
	SAT1	LPAR3
	SCNN1G	LRRC59
	SERPINA1	MAP1S
	SH3BGRL3	MAP2
	SHQ1	MAPK15
	SLC25A1	MED1
	SLC25A28	MORC2
	SLC35A5	MRPS14
	SLC39A12	MSANTD1
	SLC6A5	MTAP
	SLC9A3	MXD4
	SLC9A3R2	MXI1
	SND1	MYO1B
	STX19	MYOM3
	SUSD1	NAB2
	SYCE3	NACC2
	TCTE1	NDUFA1
	TMEM132C	NEMF
	TRMT1L	NR6A1
	TTC25	NTNG2
	TTLL1	OGFOD2
	ZMYM3	OSCP1
	ZNF33	OXTR
	CCDC86	PARK7
	DCTN4	PCGF3
	DENND1B	PDE1C
	DEPDC1B	PEX14
	DPYD	PHF24
	DPYSL4	PHGDH
	ETFDH	PIK3C3
	FAM98B	PLBD2
	FKTN	PLEKHN1
	FMN1	PMS1
	G6PC2	PPM1M
	GJA3	PPP2R3A
	GPM6A	PRPF8
	HGFAC	PSMD12
	HSPA13	PSTK
	ICE2	PTS
	KIAA319L	RCCD1
	MAP2	RDH1
	MED3	RGS2
	MEI1	RNFT2
	MFSD2B	S1G
	MGST2	SAT1
	MPP6	SETD2
	MRPS9	SIK3
	MXI1	SLC16A12
	NACC2	SLC35B1
	NDUFS8	SLC7A1
	NKAIN4	SLC8A3
	NOS1	SLX4IP
	NR6A1	SPATA18
	OGFOD2	SPON1
	ORAI1	SYCE3
	ORC5	SYNPO2L
	OSGEPL1	TBC1D19
	PCDH2	TCTE3
	PDCL2	TDO2
	PGM1	TEKT1
	PHF24	TEX36
	PTS	TMEM135
	PUS1	TMEM139
	RFFL	TMEM64
	RFX6	TMPRSS15
	RNFT2	TPST1
	SEZ6L	TRH
	SH2D1A	TTC9
	SLC35B1	TTLL1
	SLC3A4	TTLL5
	ALDH1A2	TUBB4B
	ANGPT4	UBL3
	ANKS3	UFM1
	ANO8	UPP1
	AP1S2	USP35
	ARHGAP11A	WDR63
	ASB5	ZGRF1
	ATOH7	ZMYND12
	ATXN1	ZNF592
	B3GLCT	ZNF68
	BEGAIN	ABRA
	BEST3	ADAP2
	C1QBP	ADGRD2
	CACNA1G	AP1S2
	CCDC13	ARID3B
	CCDC149	ARID5B
	CD226	ASXL2
	CDK15	ATCAY
	CPE	B4GALT3
	CPSF3L	BBS2
	CTHRC1	BCDIN3D
	CTXN2	BEST3
	DBX2	CACNG5
	DCTN1	CASQ2
	DLEC1	CDH8
	DRP2	CFAP99
	DYNC1LI1	CHAF1A
	ENTPD8	CHL1
	FAM189B	CHRNB2
	FBXO31	CLDN34
	FDXACB1	CLUAP1
	FLII	CNST
	FZD6	CRH
	GABRG1	CXCR4
	GAL3ST1	DLEC1
	GCAT	DNAAF1
	GDF9	DPH6
	GDI2	ENPP4
	GRPR	ETFDH
	GSAP	F8
	HCN3	FAM135A
	HMGCLL1	FAM21A
	HSD11B2	FAM228B
	HTR2C	FAM73A
	IFITM1	FANCC
	IFT74	FDPS
	IMPG2	FLT3
	KCNC1	FRRS1
	KCNG2	FZD6
	KCTD14	GALNT3
	LAMC2	GAS2L1
	LYRM9	GAS2L3
	MAGOH	GRM4
	MAP1S	HHIPL1
	MCOLN1	HRASLS
	MED24	INTS4
	MFSD5	INTU
	MKX	IQCA1
	MLLT6	ITIH2
	MVP	KIFC3
	NAA3	KLHL32
	NECAB3	LRRC31
	NEMF	MEI1
	NEUROD2	MEIG1
	NOX3	MRPS27
	NPBWR1	MTBP
	NPEPL1	MXRA5
	NSD1	MYO15A
	NT5C3B	MYOM1
	OFCC1	NDRG4
	RGMA	NEU2
	ROR2	NEUROD2
	RPE65	NKIRAS1
	SIK3	NLRX1
	SPAG1	NUP16
	SPATA18	OFCC1
	SRP19	OLFML2A
	TES	ORAI1
	TOLLIP	ORC5
	TST	OTOP2
	TTC9	OTUD7A
	YIPF7	PDGFD
	ZBTB38	PHPT1
	CRMP1	PLAT
	DHCR24	PLD5
	DNAJC1	PTP4A3
	DPY19L3	RASGEF1A
	EIF2B5	RELL2
	FAM177A1	RHPN1
	IL22RA1	RIMS4
	ISM2	SCNN1G
	KLHL22	SGOL2
	LRRC31	SLC16A1
	MOCS3	SLC46A1
	MRPL35	SNRK
	MRS2	SRRD
	MTAP	ST6GALNAC5
	NEIL3	ST6GALNAC6
	NPC1L1	STEAP3
	NT5M	STKLD1
	OSGIN1	STON1
	OTOP2	SYNCRIP
	PHF13	TAF4
	PKM	TBL3
	POLR1E	TC2N
	PPM1M	TK2
	PPWD1	TNFRSF8
	PRAM1	TRIM8
	PRR11	UROC1
	PSMG1	USP4
	RLF	ZNF638
	RNF186
	RRP15
	SEPHS1
	SGOL2
	SLC19A2
	SLC6A11
	SLC9A1
	SMCO4
	SNTN
	SPOCK1
	SRSF3
	STON1
	TAL1
	TIMELESS
	TMEM161B
	TMEM47
	TTN
	UBE3C
	UTP18
	VPREB3
	VWA3B
	WNT1A
	WNT7A
	ZDHHC23
	ZNF511
	ZNF57
	CCDC122
	CCDC69
	CETP
	CHCHD4
	CHIC2
	CHMP4C
	DNAH14
	EMP2
	FAM13C
	FAM96B
	FRRS1L
	GALNT12
	HCK
	HPGD
	HRASLS
	INTU
	KIAA1211L
	KIF5C
	KLHDC1
	LIX1
	MANSC4
	MDK
	MFAP5
	MLLT11
	MPEG1
	MRPS14
	MSMP
	MTMR6
	MYOZ2
	NAALADL2
	NRG3
	P4HTM
	PDZD11
	PHGDH
	PITX2
	PSMA5
	PTPN3
	RFWD3
	RNF17
	RNF6
	RSAD2
	SCLY
	SDC1
	SH3BGR
	SLC16A12
	SLC3A6
	SNRK
	SP4
	ST6GALNAC6
	STK3
	TASP1
	TEKT1
	TMEM25
	TNIK
	TRAPPC12
	USMG5
	WRAP73
	XKR5
	ZNF68
	CENPO
	EIF1
	FHAD1
	FNDC5
	MAPKAPK3
	METTL18
	MITD1
	NLGN3
	OLFML2A
	PARK7
	PCDH1
	PIK3C3
	PLBD2
	PLN
	RAD51AP1
	RCCD1
	SETD2
	SHISA9
	TCTE3
	TEC
	TPST1
	SREK1IP1
	TSPEAR
	UBXN6
	UFSP2
	VPS13B
	YEATS4
	ZAP7
	ZBTB11
	BRAP
	BTBD2
	CCNA1
	DDB1
	EIF4G1
	EMC3
	AOAH
	ARHGAP29
	ARHGEF39
	ARHGEF6
	ARID3B
	ARL6IP1
	BCAP29
	C1GALT1
	C1R
	CACNG5
	CCK
	CD8A
	CDKL2
	CEBPG
	CGNL1
	DCLRE1A
	DCTN3
	EIF2AK4
	EPM2A
	FAM171A1
	FAM49B
	FGF7
	GAMT
	GLIS1
	GUSB
	HEY1
	IL1RAPL1
	KCNU1
	LAD1
	MAB21L1
	MOGAT1
	MTUS2
	NTNG1
	OSTM1
	P4HA2
	PCSK2
	PGK1
	POLI
	PPCDC
	PRPF8
	PRRG3
	PSMC1
	RERGL
	RPL3L
	SLC25A4
	SPRED1
	TC2N
	TMEM54
	TMEM71
	TNS4
	WDR86
	ZDHHC16
	CAMK2G
	CUX2
	DCLK1
	GABRB2
	HTT
	KLHL35
	L2HGDH
	MAPK4
	MGAT4D
	MIB1
	MTMR14
	NDRG4
	PHF6
	PLAT
	PMS1
	POLR2J
	PPARG
	PPM1D
	RIN2
	RSPH14
	SERINC5
	SLC7A1
	SRRD
	STAR
	STEAP3
	STT3A
	SYT1
	TRHR
	UGP2
	ZNF592
	ATG11
	C1GALT1C1
	EYA2
	FEV
	GATSL3
	GPR85
	HOXA1
	KIAA124L
	KITLG
	KLHL38
	MMP24
	MYRFL
	NDUFS1
	NKX2-2
	OCA2
	ODF2L
	OLFM1
	PCGF5
	SEC14L2
	TAF4
	TBL2
	TMEM151B
	TNFSF8
	TRIM55
	WDR7
	WNT2B
	FDXR
	GDF1
	KPNA2
	NLN
	P2RY2
	PDE6C
	POLR2F
	PPM1K
	SMARCAD1
	TRIM46
	MESDC1
	MUC13
	NDUFA1
	NPBWR2
	OSBP2
	RSU1
	SESN1
	SLC3A1
	THAP1
	TSPAN1
	UAP1
	UBP1
	WWC2
	ADSSL1
	ANKS4B
	ANO9
	AQR
	ARID5B
	B2M
	BBS1
	BMP2K
	CHGB
	EGR1
	ENPEP
	EPHB2
	F2R
	FAM114A2
	FBXL17
	GAD2
	GNA13
	GRAMD3
	MYH15
	MYOM3
	NELL1
	OTUD7A
	PCGF3
	PTER
	PTPRB
	RAPGEF4
	SAE1
	SAMD1
	SAMD12
	SLC18A3
	SLC26A4
	SLC9A7
	SPATS2
	ST8SIA1
	STK4
	SYPL1
	SYT3
	TEX12
	TEX261
	TMEM173
	TMEM252
	TOR2A
	TPM3
	TRAPPC13
	TRMT1A
	TXN2
	USP36
	UTS2B
	VAT1
	WDR24
	WDR91
	ZBTB39
	ZDHHC6
	COL8A2
	CSF1
	DEXI
	DNMT1
	FAM169B
	FAM187B
	HOXB8
	JKAMP
	LMNTD1
	MED1
	MEST
	ND3
	NMUR2
	NOG
	NUBP2
	PLCB2
	RASGEF1A
	RIMS4
	SLC25A37
	SNAP25
	SNAPC1
	TFDP2
	TICAM2
	TLL1
	WISP3
	ZFYVE27
	ATG3
	BCDIN3D
	CELF5
	DNAAF1
	DRC1
	ECHDC1
	FAM27A
	HEY2
	IFT172
	IL15
	LRFN5
	LRIT1
	LRRN3
	MC2R
	PDCD7
	PDE9A
	PYCARD
	SBK1
	TM4SF1
	TRH
	TSTD3
	CDCA7L
	FBN2
	FDPS
	MECR
	NDNF
	NPM3
	PAM
	SLC36A4
	TXNL4B
	WNT9A
	CHSY3
	CNOT4
	CREG2
	EGFL6
	ELF3
	F5
	FAM217B
	FOXRED2
	GGNBP2
	GHR
	GTSE1
	HOPX
	HPS4
	HTR1D
	INVS
	JAKMIP2
	LRRC59
	LZTS1
	MRPS6
	MSRB1
	NPSR1
	NUP43
	NWD2
	PARM1
	PPRC1
	SEPSECS
	TMEM255B
	WDFY2
	CCDC18
	KLHL41
	MRPL16
	NCKAP5
	NTNG2
	NUP62CL
	PEX11A
	RABGAP1
	RPP25L
	SERPINF1
	SGCG
	SLC25A43
	SLC3A3
	SLCO5A1
	SMTNL2
	STRA6
	STRN3
	TMEM135
	WTIP
	XPNPEP2
	BCL7A
	CISH
	COL9A2
	ERCC6
	FAM179B
	GLRB
	ITGA6
	KIAA1958
	KLHL28
	MLLT1
	NAT9
	RAB22A
	RND2
	SEC61G
	SFRP1
	SIM1
	SLA
	SLC46A1
	TBXAS1
	TRNAK-UUU
	ZGRF1
