# Supplementary material for: Comparative Transcriptome Analysis Suggests Key Roles for 5-Hydroxytryptamlne Receptors in Control of Goose Egg Production
Source: Genes (Basel). 2020 Apr 22;11(4):455. doi: 10.3390/genes11040455 (PMC7230923; doi:10.3390/genes11040455)
Supplement: Supplementary file 1 [file genes-11-00455-s001.zip › 4.Supplementary table/Supplementary Table. 7.xlsx]

## Sheet: Sheet1
GOID	Ontology	Term	Level	q	m	t	k	geneIDs	symbols	log_odds_ratio	p
GO:0005488	molecular_function	binding	1	111	11103	25496	177	MGI:1923658 // MGI:2146052 // MGI:2677491 // MGI:88246 // MGI:106008 // MGI:88056 // MGI:2448730 // MGI:103297 // MGI:1929597 // MGI:108093 // MGI:1927065 // MGI:106217 // MGI:1891766 // MGI:1917824 // MGI:1921270 // MGI:1922004 // MGI:1338833 // MGI:2447658 // MGI:1921677 // MGI:1329025 // MGI:1913485 // MGI:109392 // MGI:1913833 // MGI:109608 // MGI:95487 // MGI:104888 // MGI:104724 // MGI:9552…	Abcc3 // Agxt2 // Ak5 // Anxa2 // Anxa5 // Apod // Atcay // Atp7b // Bean1 // Bid // Cables1 // Cacna1e // Camkk1 // Cpm // Cpne4 // Dhcr24 // Dio2 // Disc1 // Eaf1 // Edil3 // Eif1ax // Esr2 // Exosc1 // Fap // Fbln1 // Fdps // Fdxr // Fgf7 // Fgg // Foxn4 // Foxred2 // Frzb // Gad2 // Gapdh // Gata4 // Glra2 // Grem2 // Hhatl // Hmgcs1 // Htr2b // Id2 // Igfbp2 // Il1rl1 // Kif5c // Klf5 // Map…	0.526132	0.00035579
GO:0005215	molecular_function	transporter activity	1	20	1008	25496	177	MGI:1923658 // MGI:2443344 // MGI:88056 // MGI:103297 // MGI:106217 // MGI:95748 // MGI:107671 // MGI:109323 // MGI:2687399 // MGI:2663923 // MGI:106921 // MGI:1914109 // MGI:1336884 // MGI:2152844 // MGI:1345282 // MGI:1315204 // MGI:1346021 // MGI:102760 // MGI:1859547 // MGI:2443111	Abcc3 // Ano4 // Apod // Atp7b // Cacna1e // Glra2 // Gpm6a // Htr2b // Kcnf1 // Kcng3 // Scn2b // Slc16a9 // Slc22a18 // Slc2a9 // Slc30a4 // Slc40a1 // Slco2a1 // Star // Syt11 // Abcc4	1.51503	0.0132382
GO:0005623	cellular_component	cell	1	143	14373	25496	177	MGI:1923658 // MGI:2675492 // MGI:2146052 // MGI:2677491 // MGI:1914939 // MGI:2443344 // MGI:2687327 // MGI:88246 // MGI:106008 // MGI:88056 // MGI:107511 // MGI:2448730 // MGI:103297 // MGI:1928704 // MGI:1922534 // MGI:108093 // MGI:1927065 // MGI:106217 // MGI:1891766 // MGI:1917824 // MGI:1922004 // MGI:2447658 // MGI:1921677 // MGI:109392 // MGI:1913833 // MGI:1298208 // MGI:1929091 // MGI:…	Abcc3 // Adig // Agxt2 // Ak5 // Aldh3b1 // Ano4 // Ano8 // Anxa2 // Anxa5 // Apod // Art1 // Atcay // Atp7b // Baalc // Bcdin3d // Bid // Cables1 // Cacna1e // Camkk1 // Cpm // Dhcr24 // Disc1 // Eaf1 // Esr2 // Exosc1 // F2rl2 // Fam60a // Fap // Fbxl4 // Fdps // Fdxr // Fgf7 // Fgg // Foxn4 // Foxred2 // Fry // Frzb // Gad2 // Galnt9 // Gapdh // Gata4 // Gcat // Glra2 // Gp1ba // Gpm6a // Gpm6…	0.519175	7.46598e-08
GO:0005886	cellular_component	plasma membrane	4	57	4767	25496	177	MGI:1923658 // MGI:2443344 // MGI:2687327 // MGI:88246 // MGI:106008 // MGI:103297 // MGI:106217 // MGI:1917824 // MGI:2447658 // MGI:109392 // MGI:1298208 // MGI:109608 // MGI:95526 // MGI:95634 // MGI:95640 // MGI:95748 // MGI:1333744 // MGI:107671 // MGI:107672 // MGI:107592 // MGI:109323 // MGI:99841 // MGI:96437 // MGI:98427 // MGI:2687399 // MGI:2663923 // MGI:102768 // MGI:97323 // MGI:215…	Abcc3 // Ano4 // Ano8 // Anxa2 // Anxa5 // Atp7b // Cacna1e // Cpm // Disc1 // Esr2 // F2rl2 // Fap // Fgg // Gad2 // Gapdh // Glra2 // Gp1ba // Gpm6a // Gpm6b // Hmgcs1 // Htr2b // Htr7 // Igfbp2 // Il1rl1 // Kcnf1 // Kcng3 // Mfge8 // Ngfr // Ntng2 // Ocln // Oprk1 // Oprm1 // P2ry13 // Plxnd1 // Prickle2 // Prkch // Ptger3 // Ptp4a3 // Ptpro // Rgr // Rgs2 // Ror2 // Scn2b // Shisa6 // Slc16a9…	0.784402	0.00782755
GO:0005887	cellular_component	integral component of plasma membrane	7	16	697	25496	177	MGI:1923658 // MGI:95748 // MGI:1333744 // MGI:109323 // MGI:99841 // MGI:2687399 // MGI:2663923 // MGI:2154244 // MGI:1929473 // MGI:1347521 // MGI:106921 // MGI:2685725 // MGI:1336884 // MGI:2152844 // MGI:1346021 // MGI:1859547	Abcc3 // Glra2 // Gp1ba // Htr2b // Htr7 // Kcnf1 // Kcng3 // Plxnd1 // Rgr // Ror2 // Scn2b // Shisa6 // Slc22a18 // Slc2a9 // Slco2a1 // Syt11	1.72536	0.014837
GO:0016020	cellular_component	membrane	1	100	8333	25496	177	MGI:1923658 // MGI:2675492 // MGI:2443344 // MGI:2687327 // MGI:88246 // MGI:106008 // MGI:107511 // MGI:2448730 // MGI:103297 // MGI:1928704 // MGI:1929597 // MGI:108093 // MGI:106217 // MGI:1917824 // MGI:1922004 // MGI:1338833 // MGI:2447658 // MGI:109392 // MGI:1298208 // MGI:3618859 // MGI:109608 // MGI:104724 // MGI:95526 // MGI:95634 // MGI:2677965 // MGI:95640 // MGI:1349389 // MGI:95748 …	Abcc3 // Adig // Ano4 // Ano8 // Anxa2 // Anxa5 // Art1 // Atcay // Atp7b // Baalc // Bean1 // Bid // Cacna1e // Cpm // Dhcr24 // Dio2 // Disc1 // Esr2 // F2rl2 // Fam163a // Fap // Fdxr // Fgg // Gad2 // Galnt9 // Gapdh // Gcat // Glra2 // Gp1ba // Gpm6a // Gpm6b // Gramd1b // Hhatl // Hmgcs1 // Htr2b // Htr7 // Igfbp2 // Il1rl1 // Kcnf1 // Kcng3 // Mfge8 // Myh7b // Ngfr // Ninj2 // Ntng2 // Oc…	0.789614	5.0406e-07
GO:0016021	cellular_component	integral component of membrane	2	65	5795	25496	177	MGI:1923658 // MGI:2675492 // MGI:2443344 // MGI:2687327 // MGI:103297 // MGI:1929597 // MGI:108093 // MGI:106217 // MGI:1922004 // MGI:1338833 // MGI:1298208 // MGI:3618859 // MGI:109608 // MGI:2677965 // MGI:95748 // MGI:1333744 // MGI:107671 // MGI:107672 // MGI:1925037 // MGI:1922020 // MGI:109323 // MGI:99841 // MGI:98427 // MGI:2687399 // MGI:2663923 // MGI:97323 // MGI:1352751 // MGI:10618…	Abcc3 // Adig // Ano4 // Ano8 // Atp7b // Bean1 // Bid // Cacna1e // Dhcr24 // Dio2 // F2rl2 // Fam163a // Fap // Galnt9 // Glra2 // Gp1ba // Gpm6a // Gpm6b // Gramd1b // Hhatl // Htr2b // Htr7 // Il1rl1 // Kcnf1 // Kcng3 // Ngfr // Ninj2 // Ocln // Oprk1 // Oprm1 // P2ry13 // Pllp // Plxnd1 // Ptger3 // Ptpro // Rgr // Ror2 // Scn2b // Serinc5 // Shisa6 // Sigirr // Slc16a9 // Slc22a18 // Slc25a…	0.692153	0.0107156
GO:0031224	cellular_component	intrinsic component of membrane	2	69	5927	25496	177	MGI:1923658 // MGI:2675492 // MGI:2443344 // MGI:2687327 // MGI:107511 // MGI:103297 // MGI:1929597 // MGI:108093 // MGI:106217 // MGI:1917824 // MGI:1922004 // MGI:1338833 // MGI:1298208 // MGI:3618859 // MGI:109608 // MGI:95634 // MGI:2677965 // MGI:95748 // MGI:1333744 // MGI:107671 // MGI:107672 // MGI:1925037 // MGI:1922020 // MGI:109323 // MGI:99841 // MGI:98427 // MGI:2687399 // MGI:266392…	Abcc3 // Adig // Ano4 // Ano8 // Art1 // Atp7b // Bean1 // Bid // Cacna1e // Cpm // Dhcr24 // Dio2 // F2rl2 // Fam163a // Fap // Gad2 // Galnt9 // Glra2 // Gp1ba // Gpm6a // Gpm6b // Gramd1b // Hhatl // Htr2b // Htr7 // Il1rl1 // Kcnf1 // Kcng3 // Ngfr // Ninj2 // Ntng2 // Ocln // Oprk1 // Oprm1 // P2ry13 // Pllp // Plxnd1 // Ptger3 // Ptpro // Rgr // Ror2 // Scn2b // Serinc5 // Shisa6 // Sigirr …	0.745816	0.00232422
GO:0031226	cellular_component	intrinsic component of plasma membrane	7	17	745	25496	177	MGI:1923658 // MGI:95748 // MGI:1333744 // MGI:109323 // MGI:99841 // MGI:2687399 // MGI:2663923 // MGI:2159341 // MGI:2154244 // MGI:1929473 // MGI:1347521 // MGI:106921 // MGI:2685725 // MGI:1336884 // MGI:2152844 // MGI:1346021 // MGI:1859547	Abcc3 // Glra2 // Gp1ba // Htr2b // Htr7 // Kcnf1 // Kcng3 // Ntng2 // Plxnd1 // Rgr // Ror2 // Scn2b // Shisa6 // Slc22a18 // Slc2a9 // Slco2a1 // Syt11	1.71674	0.0113336
GO:0044425	cellular_component	membrane part	2	81	6671	25496	177	MGI:1923658 // MGI:2675492 // MGI:2443344 // MGI:2687327 // MGI:88246 // MGI:106008 // MGI:107511 // MGI:103297 // MGI:1929597 // MGI:108093 // MGI:106217 // MGI:1917824 // MGI:1922004 // MGI:1338833 // MGI:2447658 // MGI:1298208 // MGI:3618859 // MGI:109608 // MGI:95526 // MGI:95634 // MGI:2677965 // MGI:95748 // MGI:1333744 // MGI:107671 // MGI:107672 // MGI:1925037 // MGI:1922020 // MGI:109323…	Abcc3 // Adig // Ano4 // Ano8 // Anxa2 // Anxa5 // Art1 // Atp7b // Bean1 // Bid // Cacna1e // Cpm // Dhcr24 // Dio2 // Disc1 // F2rl2 // Fam163a // Fap // Fgg // Gad2 // Galnt9 // Glra2 // Gp1ba // Gpm6a // Gpm6b // Gramd1b // Hhatl // Htr2b // Htr7 // Igfbp2 // Il1rl1 // Kcnf1 // Kcng3 // Mfge8 // Ngfr // Ninj2 // Ntng2 // Ocln // Oprk1 // Oprm1 // P2ry13 // Pllp // Plxnd1 // Prickle2 // Ptger3…	0.80654	5.53957e-05
GO:0044459	cellular_component	plasma membrane part	6	35	1685	25496	177	MGI:1923658 // MGI:88246 // MGI:106008 // MGI:103297 // MGI:106217 // MGI:2447658 // MGI:1298208 // MGI:95526 // MGI:95748 // MGI:1333744 // MGI:109323 // MGI:99841 // MGI:96437 // MGI:98427 // MGI:2687399 // MGI:2663923 // MGI:102768 // MGI:97323 // MGI:2159341 // MGI:106183 // MGI:97441 // MGI:2154244 // MGI:1925144 // MGI:1097152 // MGI:1929473 // MGI:1098271 // MGI:1347521 // MGI:106921 // MG…	Abcc3 // Anxa2 // Anxa5 // Atp7b // Cacna1e // Disc1 // F2rl2 // Fgg // Glra2 // Gp1ba // Htr2b // Htr7 // Igfbp2 // Il1rl1 // Kcnf1 // Kcng3 // Mfge8 // Ngfr // Ntng2 // Ocln // Oprm1 // Plxnd1 // Prickle2 // Ptpro // Rgr // Rgs2 // Ror2 // Scn2b // Shisa6 // Slc22a18 // Slc2a9 // Slc9a3r2 // Slco2a1 // Syt11 // Abcc4	1.58113	2.78836e-05
GO:0044464	cellular_component	cell part	2	143	14373	25496	177	MGI:1923658 // MGI:2675492 // MGI:2146052 // MGI:2677491 // MGI:1914939 // MGI:2443344 // MGI:2687327 // MGI:88246 // MGI:106008 // MGI:88056 // MGI:107511 // MGI:2448730 // MGI:103297 // MGI:1928704 // MGI:1922534 // MGI:108093 // MGI:1927065 // MGI:106217 // MGI:1891766 // MGI:1917824 // MGI:1922004 // MGI:2447658 // MGI:1921677 // MGI:109392 // MGI:1913833 // MGI:1298208 // MGI:1929091 // MGI:…	Abcc3 // Adig // Agxt2 // Ak5 // Aldh3b1 // Ano4 // Ano8 // Anxa2 // Anxa5 // Apod // Art1 // Atcay // Atp7b // Baalc // Bcdin3d // Bid // Cables1 // Cacna1e // Camkk1 // Cpm // Dhcr24 // Disc1 // Eaf1 // Esr2 // Exosc1 // F2rl2 // Fam60a // Fap // Fbxl4 // Fdps // Fdxr // Fgf7 // Fgg // Foxn4 // Foxred2 // Fry // Frzb // Gad2 // Galnt9 // Gapdh // Gata4 // Gcat // Glra2 // Gp1ba // Gpm6a // Gpm6…	0.519175	7.46598e-08
GO:0071944	cellular_component	cell periphery	2	57	4861	25496	177	MGI:1923658 // MGI:2443344 // MGI:2687327 // MGI:88246 // MGI:106008 // MGI:103297 // MGI:106217 // MGI:1917824 // MGI:2447658 // MGI:109392 // MGI:1298208 // MGI:109608 // MGI:95526 // MGI:95634 // MGI:95640 // MGI:95748 // MGI:1333744 // MGI:107671 // MGI:107672 // MGI:107592 // MGI:109323 // MGI:99841 // MGI:96437 // MGI:98427 // MGI:2687399 // MGI:2663923 // MGI:102768 // MGI:97323 // MGI:215…	Abcc3 // Ano4 // Ano8 // Anxa2 // Anxa5 // Atp7b // Cacna1e // Cpm // Disc1 // Esr2 // F2rl2 // Fap // Fgg // Gad2 // Gapdh // Glra2 // Gp1ba // Gpm6a // Gpm6b // Hmgcs1 // Htr2b // Htr7 // Igfbp2 // Il1rl1 // Kcnf1 // Kcng3 // Mfge8 // Ngfr // Ntng2 // Ocln // Oprk1 // Oprm1 // P2ry13 // Plxnd1 // Prickle2 // Prkch // Ptger3 // Ptp4a3 // Ptpro // Rgr // Rgs2 // Ror2 // Scn2b // Shisa6 // Slc16a9…	0.75623	0.0113336
GO:0006810	biological_process	transport	1	38	2781	25496	177	MGI:1923658 // MGI:88246 // MGI:88056 // MGI:2448730 // MGI:103297 // MGI:108093 // MGI:106217 // MGI:1338833 // MGI:104724 // MGI:95521 // MGI:95748 // MGI:107671 // MGI:107672 // MGI:109323 // MGI:2687399 // MGI:2663923 // MGI:2143163 // MGI:102768 // MGI:97323 // MGI:1921559 // MGI:1915051 // MGI:97795 // MGI:2384307 // MGI:106921 // MGI:1914109 // MGI:1336884 // MGI:1928738 // MGI:2152844 // …	Abcc3 // Anxa2 // Apod // Atcay // Atp7b // Bid // Cacna1e // Dio2 // Fdxr // Fgf7 // Glra2 // Gpm6a // Gpm6b // Htr2b // Kcnf1 // Kcng3 // Mapkapk3 // Mfge8 // Ngfr // Osbp2 // Pllp // Ptger3 // Rassf9 // Scn2b // Slc16a9 // Slc22a18 // Slc25a20 // Slc2a9 // Slc30a4 // Slc40a1 // Slco2a1 // Smpd3 // Ssr3 // Star // Syt11 // Tmem9 // Abcc4 // Acaa2	0.976917	0.0155769
GO:0051179	biological_process	localization	1	47	3499	25496	177	MGI:1923658 // MGI:88246 // MGI:88056 // MGI:2448730 // MGI:103297 // MGI:108093 // MGI:106217 // MGI:1922004 // MGI:1338833 // MGI:2447658 // MGI:109392 // MGI:109608 // MGI:104724 // MGI:95521 // MGI:95748 // MGI:107671 // MGI:107672 // MGI:109323 // MGI:2687399 // MGI:2663923 // MGI:2143163 // MGI:102768 // MGI:97323 // MGI:1921559 // MGI:1915051 // MGI:2154244 // MGI:97795 // MGI:1097152 // M…	Abcc3 // Anxa2 // Apod // Atcay // Atp7b // Bid // Cacna1e // Dhcr24 // Dio2 // Disc1 // Esr2 // Fap // Fdxr // Fgf7 // Glra2 // Gpm6a // Gpm6b // Htr2b // Kcnf1 // Kcng3 // Mapkapk3 // Mfge8 // Ngfr // Osbp2 // Pllp // Plxnd1 // Ptger3 // Ptpro // Rassf9 // Scn2b // Sema3c // Slc16a9 // Slc22a18 // Slc25a20 // Slc2a9 // Slc30a4 // Slc40a1 // Slco2a1 // Slit2 // Smpd3 // Ssr3 // Star // Sufu // S…	0.95224	0.00351393
GO:0051234	biological_process	establishment of localization	1	38	2830	25496	177	MGI:1923658 // MGI:88246 // MGI:88056 // MGI:2448730 // MGI:103297 // MGI:108093 // MGI:106217 // MGI:1338833 // MGI:104724 // MGI:95521 // MGI:95748 // MGI:107671 // MGI:107672 // MGI:109323 // MGI:2687399 // MGI:2663923 // MGI:2143163 // MGI:102768 // MGI:97323 // MGI:1921559 // MGI:1915051 // MGI:97795 // MGI:2384307 // MGI:106921 // MGI:1914109 // MGI:1336884 // MGI:1928738 // MGI:2152844 // …	Abcc3 // Anxa2 // Apod // Atcay // Atp7b // Bid // Cacna1e // Dio2 // Fdxr // Fgf7 // Glra2 // Gpm6a // Gpm6b // Htr2b // Kcnf1 // Kcng3 // Mapkapk3 // Mfge8 // Ngfr // Osbp2 // Pllp // Ptger3 // Rassf9 // Scn2b // Slc16a9 // Slc22a18 // Slc25a20 // Slc2a9 // Slc30a4 // Slc40a1 // Slco2a1 // Smpd3 // Ssr3 // Star // Syt11 // Tmem9 // Abcc4 // Acaa2	0.951719	0.020863
GO:0042221	biological_process	response to chemical	1	36	2341	25496	177	MGI:1923658 // MGI:1914939 // MGI:88246 // MGI:106008 // MGI:88056 // MGI:103297 // MGI:109392 // MGI:95521 // MGI:95526 // MGI:106315 // MGI:95640 // MGI:95664 // MGI:107592 // MGI:109323 // MGI:99841 // MGI:96397 // MGI:1098269 // MGI:2143163 // MGI:97323 // MGI:97441 // MGI:97795 // MGI:1097152 // MGI:1929473 // MGI:98216 // MGI:2136419 // MGI:106921 // MGI:107557 // MGI:1336884 // MGI:1345282…	Abcc3 // Aldh3b1 // Anxa2 // Anxa5 // Apod // Atp7b // Esr2 // Fgf7 // Fgg // Foxred2 // Gapdh // Gata4 // Hmgcs1 // Htr2b // Htr7 // Id2 // Kif5c // Mapkapk3 // Ngfr // Oprm1 // Ptger3 // Ptpro // Rgr // Rxrg // Sarm1 // Scn2b // Sema3c // Slc22a18 // Slc30a4 // Slit2 // Slit3 // Star // Tie1 // Ttn // Ybx3 // Abcc4	1.14739	0.00351393
GO:0022857	molecular_function	transmembrane transporter activity	1	17	841	25496	177	MGI:1923658 // MGI:2443344 // MGI:103297 // MGI:106217 // MGI:95748 // MGI:107671 // MGI:109323 // MGI:2687399 // MGI:2663923 // MGI:106921 // MGI:1914109 // MGI:1336884 // MGI:2152844 // MGI:1345282 // MGI:1315204 // MGI:1346021 // MGI:2443111	Abcc3 // Ano4 // Atp7b // Cacna1e // Glra2 // Gpm6a // Htr2b // Kcnf1 // Kcng3 // Scn2b // Slc16a9 // Slc22a18 // Slc2a9 // Slc30a4 // Slc40a1 // Slco2a1 // Abcc4	1.54188	0.0313812
GO:0005622	cellular_component	intracellular	2	118	11497	25496	177	MGI:2675492 // MGI:2146052 // MGI:2677491 // MGI:1914939 // MGI:2443344 // MGI:2687327 // MGI:88246 // MGI:106008 // MGI:88056 // MGI:107511 // MGI:2448730 // MGI:103297 // MGI:1928704 // MGI:1922534 // MGI:108093 // MGI:1927065 // MGI:1891766 // MGI:1917824 // MGI:1922004 // MGI:2447658 // MGI:1921677 // MGI:109392 // MGI:1913833 // MGI:1929091 // MGI:2140367 // MGI:104888 // MGI:104724 // MGI:9…	Adig // Agxt2 // Ak5 // Aldh3b1 // Ano4 // Ano8 // Anxa2 // Anxa5 // Apod // Art1 // Atcay // Atp7b // Baalc // Bcdin3d // Bid // Cables1 // Camkk1 // Cpm // Dhcr24 // Disc1 // Eaf1 // Esr2 // Exosc1 // Fam60a // Fbxl4 // Fdps // Fdxr // Fgf7 // Fgg // Foxn4 // Foxred2 // Fry // Frzb // Gad2 // Galnt9 // Gapdh // Gata4 // Gcat // Hhatl // Hmgcs1 // Htr2b // Htr7 // Id2 // Igfbp2 // Kcng3 // Kif5c…	0.564051	2.78836e-05
GO:0043226	cellular_component	organelle	1	101	10060	25496	177	MGI:2675492 // MGI:2146052 // MGI:2677491 // MGI:88246 // MGI:106008 // MGI:88056 // MGI:107511 // MGI:2448730 // MGI:103297 // MGI:1928704 // MGI:108093 // MGI:1927065 // MGI:1891766 // MGI:1917824 // MGI:1922004 // MGI:2447658 // MGI:1921677 // MGI:1329025 // MGI:109392 // MGI:1913833 // MGI:1929091 // MGI:2140367 // MGI:104888 // MGI:104724 // MGI:95521 // MGI:95526 // MGI:2151057 // MGI:10631…	Adig // Agxt2 // Ak5 // Anxa2 // Anxa5 // Apod // Art1 // Atcay // Atp7b // Baalc // Bid // Cables1 // Camkk1 // Cpm // Dhcr24 // Disc1 // Eaf1 // Edil3 // Esr2 // Exosc1 // Fam60a // Fbxl4 // Fdps // Fdxr // Fgf7 // Fgg // Foxn4 // Foxred2 // Fry // Gad2 // Galnt9 // Gapdh // Gata4 // Gcat // Hhatl // Hmgcs1 // Htr7 // Id2 // Igfbp2 // Kcng3 // Kif5c // Klf5 // Mapkapk3 // Mfge8 // Mid1 // Mtap …	0.532247	0.00192184
GO:0043227	cellular_component	membrane-bounded organelle	1	92	8963	25496	177	MGI:2675492 // MGI:2146052 // MGI:88246 // MGI:106008 // MGI:88056 // MGI:107511 // MGI:2448730 // MGI:103297 // MGI:1928704 // MGI:108093 // MGI:1927065 // MGI:1891766 // MGI:1917824 // MGI:1922004 // MGI:2447658 // MGI:1921677 // MGI:1329025 // MGI:109392 // MGI:1913833 // MGI:1929091 // MGI:2140367 // MGI:104888 // MGI:104724 // MGI:95521 // MGI:95526 // MGI:2151057 // MGI:106315 // MGI:95634 …	Adig // Agxt2 // Anxa2 // Anxa5 // Apod // Art1 // Atcay // Atp7b // Baalc // Bid // Cables1 // Camkk1 // Cpm // Dhcr24 // Disc1 // Eaf1 // Edil3 // Esr2 // Exosc1 // Fam60a // Fbxl4 // Fdps // Fdxr // Fgf7 // Fgg // Foxn4 // Foxred2 // Gad2 // Galnt9 // Gapdh // Gata4 // Gcat // Hhatl // Hmgcs1 // Htr7 // Id2 // Igfbp2 // Kcng3 // Klf5 // Mapkapk3 // Mfge8 // Mtap // Nfs1 // Ngfr // P2ry13 // Pi…	0.564174	0.00315391
GO:0043229	cellular_component	intracellular organelle	4	99	9883	25496	177	MGI:2675492 // MGI:2146052 // MGI:2677491 // MGI:88246 // MGI:106008 // MGI:88056 // MGI:107511 // MGI:2448730 // MGI:103297 // MGI:1928704 // MGI:108093 // MGI:1927065 // MGI:1891766 // MGI:1917824 // MGI:1922004 // MGI:2447658 // MGI:1921677 // MGI:109392 // MGI:1913833 // MGI:1929091 // MGI:2140367 // MGI:104888 // MGI:104724 // MGI:95521 // MGI:95526 // MGI:2151057 // MGI:106315 // MGI:244389…	Adig // Agxt2 // Ak5 // Anxa2 // Anxa5 // Apod // Art1 // Atcay // Atp7b // Baalc // Bid // Cables1 // Camkk1 // Cpm // Dhcr24 // Disc1 // Eaf1 // Esr2 // Exosc1 // Fam60a // Fbxl4 // Fdps // Fdxr // Fgf7 // Fgg // Foxn4 // Foxred2 // Fry // Gad2 // Galnt9 // Gapdh // Gata4 // Gcat // Hhatl // Hmgcs1 // Htr7 // Id2 // Igfbp2 // Kcng3 // Kif5c // Klf5 // Mapkapk3 // Mid1 // Mtap // Mtus2 // Myh7b …	0.529001	0.00276221
GO:0044424	cellular_component	intracellular part	3	113	11343	25496	177	MGI:2675492 // MGI:2146052 // MGI:2677491 // MGI:1914939 // MGI:88246 // MGI:106008 // MGI:88056 // MGI:107511 // MGI:2448730 // MGI:103297 // MGI:1928704 // MGI:1922534 // MGI:108093 // MGI:1927065 // MGI:1891766 // MGI:1917824 // MGI:1922004 // MGI:2447658 // MGI:1921677 // MGI:109392 // MGI:1913833 // MGI:1929091 // MGI:2140367 // MGI:104888 // MGI:104724 // MGI:95521 // MGI:95526 // MGI:21510…	Adig // Agxt2 // Ak5 // Aldh3b1 // Anxa2 // Anxa5 // Apod // Art1 // Atcay // Atp7b // Baalc // Bcdin3d // Bid // Cables1 // Camkk1 // Cpm // Dhcr24 // Disc1 // Eaf1 // Esr2 // Exosc1 // Fam60a // Fbxl4 // Fdps // Fdxr // Fgf7 // Fgg // Foxn4 // Foxred2 // Fry // Frzb // Gad2 // Galnt9 // Gapdh // Gata4 // Gcat // Hhatl // Hmgcs1 // Htr2b // Htr7 // Id2 // Igfbp2 // Kcng3 // Kif5c // Klf5 // Mapk…	0.521042	0.000289696
GO:0005737	cellular_component	cytoplasm	3	96	8670	25496	177	MGI:2675492 // MGI:2146052 // MGI:2677491 // MGI:1914939 // MGI:88246 // MGI:106008 // MGI:88056 // MGI:107511 // MGI:2448730 // MGI:103297 // MGI:1928704 // MGI:1922534 // MGI:108093 // MGI:1927065 // MGI:1891766 // MGI:1917824 // MGI:1922004 // MGI:2447658 // MGI:109392 // MGI:1913833 // MGI:2140367 // MGI:104888 // MGI:104724 // MGI:95521 // MGI:95526 // MGI:106315 // MGI:2443895 // MGI:892032…	Adig // Agxt2 // Ak5 // Aldh3b1 // Anxa2 // Anxa5 // Apod // Art1 // Atcay // Atp7b // Baalc // Bcdin3d // Bid // Cables1 // Camkk1 // Cpm // Dhcr24 // Disc1 // Esr2 // Exosc1 // Fbxl4 // Fdps // Fdxr // Fgf7 // Fgg // Foxred2 // Fry // Frzb // Gad2 // Galnt9 // Gapdh // Gcat // Hhatl // Hmgcs1 // Htr2b // Htr7 // Id2 // Igfbp2 // Kcng3 // Kif5c // Klf5 // Mapkapk3 // Mid1 // Mtap // Mtus2 // Myo…	0.673524	8.33642e-05
GO:0048518	biological_process	positive regulation of biological process	1	47	3484	25496	177	MGI:2675492 // MGI:2146052 // MGI:88246 // MGI:106008 // MGI:1922534 // MGI:108093 // MGI:1891766 // MGI:2447658 // MGI:1921677 // MGI:1329025 // MGI:109392 // MGI:95487 // MGI:104888 // MGI:95521 // MGI:2151057 // MGI:892032 // MGI:95664 // MGI:107671 // MGI:107672 // MGI:109323 // MGI:99841 // MGI:96397 // MGI:96437 // MGI:98427 // MGI:1338056 // MGI:2143163 // MGI:102768 // MGI:1100537 // MGI:…	Adig // Agxt2 // Anxa2 // Anxa5 // Bcdin3d // Bid // Camkk1 // Disc1 // Eaf1 // Edil3 // Esr2 // Fbln1 // Fdps // Fgf7 // Foxn4 // Frzb // Gata4 // Gpm6a // Gpm6b // Htr2b // Htr7 // Id2 // Igfbp2 // Il1rl1 // Klf5 // Mapkapk3 // Mfge8 // Mid1 // Ngfr // Oprm1 // Phpt1 // Pifo // Prkch // Ptger3 // Rap2c // Rgs2 // Ror2 // Rxrg // Slit2 // St8sia1 // Star // Tal1 // Tnxb // Twist2 // Ybx3 // Zbtb…	0.958438	0.00341594
GO:0048522	biological_process	positive regulation of cellular process	2	40	3094	25496	177	MGI:2675492 // MGI:2146052 // MGI:88246 // MGI:106008 // MGI:108093 // MGI:1891766 // MGI:2447658 // MGI:1921677 // MGI:109392 // MGI:95487 // MGI:104888 // MGI:95521 // MGI:2151057 // MGI:892032 // MGI:95664 // MGI:107671 // MGI:109323 // MGI:99841 // MGI:96397 // MGI:96437 // MGI:98427 // MGI:1338056 // MGI:102768 // MGI:1100537 // MGI:97323 // MGI:97441 // MGI:1922704 // MGI:1923670 // MGI:976…	Adig // Agxt2 // Anxa2 // Anxa5 // Bid // Camkk1 // Disc1 // Eaf1 // Esr2 // Fbln1 // Fdps // Fgf7 // Foxn4 // Frzb // Gata4 // Gpm6a // Htr2b // Htr7 // Id2 // Igfbp2 // Il1rl1 // Klf5 // Mfge8 // Mid1 // Ngfr // Oprm1 // Phpt1 // Pifo // Prkch // Rap2c // Rgs2 // Ror2 // Rxrg // Slit2 // St8sia1 // Star // Tal1 // Twist2 // Zbtb38 // Abcc4	0.897048	0.0274045
GO:0050789	biological_process	regulation of biological process	1	98	9116	25496	177	MGI:2675492 // MGI:2146052 // MGI:2677491 // MGI:88246 // MGI:106008 // MGI:88056 // MGI:2448730 // MGI:1922534 // MGI:108093 // MGI:1927065 // MGI:106217 // MGI:1891766 // MGI:1341077 // MGI:1922004 // MGI:2447658 // MGI:1921677 // MGI:1329025 // MGI:109392 // MGI:1298208 // MGI:1929091 // MGI:109608 // MGI:95487 // MGI:104888 // MGI:95521 // MGI:95526 // MGI:2151057 // MGI:892032 // MGI:95640 /…	Adig // Agxt2 // Ak5 // Anxa2 // Anxa5 // Apod // Atcay // Bcdin3d // Bid // Cables1 // Cacna1e // Camkk1 // Ccni // Dhcr24 // Disc1 // Eaf1 // Edil3 // Esr2 // F2rl2 // Fam60a // Fap // Fbln1 // Fdps // Fgf7 // Fgg // Foxn4 // Frzb // Gapdh // Gata4 // Glra2 // Gp1ba // Gpm6a // Gpm6b // Hhatl // Htr2b // Htr7 // Id2 // Igfbp2 // Il1rl1 // Kcnf1 // Kcng3 // Klf5 // Mapkapk3 // Mfge8 // Mgll // M…	0.630902	0.000185183
GO:0050793	biological_process	regulation of developmental process	1	24	1606	25496	177	MGI:2675492 // MGI:2447658 // MGI:104888 // MGI:95521 // MGI:892032 // MGI:95664 // MGI:107672 // MGI:99841 // MGI:96397 // MGI:97323 // MGI:97441 // MGI:2148896 // MGI:2154244 // MGI:97600 // MGI:1347521 // MGI:98216 // MGI:2136419 // MGI:1315205 // MGI:102760 // MGI:1345643 // MGI:98480 // MGI:99906 // MGI:104685 // MGI:2137670	Adig // Disc1 // Fdps // Fgf7 // Frzb // Gata4 // Gpm6b // Htr7 // Id2 // Ngfr // Oprm1 // Palmd // Plxnd1 // Prkch // Ror2 // Rxrg // Sarm1 // Slit2 // Star // Sufu // Tal1 // Tie1 // Twist2 // Ybx3	1.10608	0.0836747
GO:0050794	biological_process	regulation of cellular process	1	93	8560	25496	177	MGI:2675492 // MGI:2146052 // MGI:2677491 // MGI:88246 // MGI:106008 // MGI:88056 // MGI:2448730 // MGI:1922534 // MGI:108093 // MGI:1927065 // MGI:106217 // MGI:1891766 // MGI:1341077 // MGI:1922004 // MGI:2447658 // MGI:1921677 // MGI:109392 // MGI:1298208 // MGI:1929091 // MGI:109608 // MGI:95487 // MGI:104888 // MGI:95521 // MGI:95526 // MGI:2151057 // MGI:892032 // MGI:95640 // MGI:95664 // …	Adig // Agxt2 // Ak5 // Anxa2 // Anxa5 // Apod // Atcay // Bcdin3d // Bid // Cables1 // Cacna1e // Camkk1 // Ccni // Dhcr24 // Disc1 // Eaf1 // Esr2 // F2rl2 // Fam60a // Fap // Fbln1 // Fdps // Fgf7 // Fgg // Foxn4 // Frzb // Gapdh // Gata4 // Glra2 // Gpm6a // Gpm6b // Hhatl // Htr2b // Htr7 // Id2 // Igfbp2 // Il1rl1 // Klf5 // Mapkapk3 // Mfge8 // Mgll // Mid1 // Ngfr // Nyap2 // Oprk1 // Opr…	0.646141	0.000289133
GO:0065007	biological_process	biological regulation	1	102	9612	25496	177	MGI:2675492 // MGI:2146052 // MGI:2677491 // MGI:88246 // MGI:106008 // MGI:88056 // MGI:2448730 // MGI:103297 // MGI:1922534 // MGI:108093 // MGI:1927065 // MGI:106217 // MGI:1891766 // MGI:1341077 // MGI:1922004 // MGI:1338833 // MGI:2447658 // MGI:1921677 // MGI:1329025 // MGI:109392 // MGI:1298208 // MGI:1929091 // MGI:109608 // MGI:95487 // MGI:104888 // MGI:95521 // MGI:95526 // MGI:2151057…	Adig // Agxt2 // Ak5 // Anxa2 // Anxa5 // Apod // Atcay // Atp7b // Bcdin3d // Bid // Cables1 // Cacna1e // Camkk1 // Ccni // Dhcr24 // Dio2 // Disc1 // Eaf1 // Edil3 // Esr2 // F2rl2 // Fam60a // Fap // Fbln1 // Fdps // Fgf7 // Fgg // Foxn4 // Frzb // Gad2 // Gapdh // Gata4 // Glra2 // Gp1ba // Gpm6a // Gpm6b // Hhatl // Htr2b // Htr7 // Id2 // Igfbp2 // Il1rl1 // Kcnf1 // Kcng3 // Klf5 // Mapka…	0.612182	0.000159384
GO:0044444	cellular_component	cytoplasmic part	4	68	5607	25496	177	MGI:2146052 // MGI:1914939 // MGI:88246 // MGI:106008 // MGI:88056 // MGI:107511 // MGI:2448730 // MGI:103297 // MGI:108093 // MGI:1922004 // MGI:2447658 // MGI:109392 // MGI:104888 // MGI:104724 // MGI:95521 // MGI:95526 // MGI:106315 // MGI:95634 // MGI:2677965 // MGI:95640 // MGI:1349389 // MGI:1922020 // MGI:107592 // MGI:99841 // MGI:96397 // MGI:96437 // MGI:2663923 // MGI:1338056 // MGI:11…	Agxt2 // Aldh3b1 // Anxa2 // Anxa5 // Apod // Art1 // Atcay // Atp7b // Bid // Dhcr24 // Disc1 // Esr2 // Fdps // Fdxr // Fgf7 // Fgg // Foxred2 // Gad2 // Galnt9 // Gapdh // Gcat // Hhatl // Hmgcs1 // Htr7 // Id2 // Igfbp2 // Kcng3 // Klf5 // Mid1 // Mtus2 // Myom3 // Nfs1 // Ngfr // Ocln // Oprm1 // P2ry13 // Phpt1 // Pifo // Ppm1k // Prkch // Ptp4a3 // Rap2c // Rassf9 // Rgs2 // Rpl38 // Rps6 …	0.804827	0.000841564
GO:0009987	biological_process	cellular process	1	116	12133	25496	177	MGI:2146052 // MGI:2677491 // MGI:1914939 // MGI:88246 // MGI:106008 // MGI:107511 // MGI:2448730 // MGI:103297 // MGI:1922534 // MGI:108093 // MGI:1927065 // MGI:106217 // MGI:1891766 // MGI:1922004 // MGI:1338833 // MGI:2447658 // MGI:1921677 // MGI:1913485 // MGI:109392 // MGI:1913833 // MGI:1298208 // MGI:109608 // MGI:95487 // MGI:104888 // MGI:104724 // MGI:95521 // MGI:95526 // MGI:2151057…	Agxt2 // Ak5 // Aldh3b1 // Anxa2 // Anxa5 // Art1 // Atcay // Atp7b // Bcdin3d // Bid // Cables1 // Cacna1e // Camkk1 // Dhcr24 // Dio2 // Disc1 // Eaf1 // Eif1ax // Esr2 // Exosc1 // F2rl2 // Fap // Fbln1 // Fdps // Fdxr // Fgf7 // Fgg // Foxn4 // Foxred2 // Frzb // Gad2 // Gapdh // Gata4 // Glra2 // Gp1ba // Gpm6a // Gpm6b // Hmgcs1 // Htr2b // Htr7 // Id2 // Il1rl1 // Kcnf1 // Kcng3 // Kif5c /…	0.46171	0.00143946
GO:0065008	biological_process	regulation of biological quality	1	37	2281	25496	177	MGI:2146052 // MGI:88246 // MGI:106008 // MGI:103297 // MGI:108093 // MGI:106217 // MGI:1338833 // MGI:2447658 // MGI:1298208 // MGI:95521 // MGI:95526 // MGI:95634 // MGI:1333744 // MGI:107672 // MGI:109323 // MGI:99841 // MGI:96397 // MGI:1346042 // MGI:97323 // MGI:97441 // MGI:2148896 // MGI:1922704 // MGI:97795 // MGI:1097152 // MGI:1098271 // MGI:98159 // MGI:106921 // MGI:1345282 // MGI:13…	Agxt2 // Anxa2 // Anxa5 // Atp7b // Bid // Cacna1e // Dio2 // Disc1 // F2rl2 // Fgf7 // Fgg // Gad2 // Gp1ba // Gpm6b // Htr2b // Htr7 // Id2 // Mgll // Ngfr // Oprm1 // Palmd // Phpt1 // Ptger3 // Ptpro // Rgs2 // Rps6 // Scn2b // Slc30a4 // Slc40a1 // Slc9a3r2 // Slit2 // Smpd3 // Star // Sufu // Tal1 // Tspan8 // Acaa2	1.22438	0.0013152
GO:0019222	biological_process	regulation of metabolic process	1	50	4444	25496	177	MGI:2146052 // MGI:88246 // MGI:88056 // MGI:2448730 // MGI:1922534 // MGI:108093 // MGI:1891766 // MGI:1922004 // MGI:2447658 // MGI:1921677 // MGI:109392 // MGI:95487 // MGI:104888 // MGI:95521 // MGI:2151057 // MGI:892032 // MGI:95640 // MGI:95664 // MGI:1922020 // MGI:109323 // MGI:96397 // MGI:1338056 // MGI:1100537 // MGI:97323 // MGI:97441 // MGI:1921441 // MGI:1923670 // MGI:2445415 // MG…	Agxt2 // Anxa2 // Apod // Atcay // Bcdin3d // Bid // Camkk1 // Dhcr24 // Disc1 // Eaf1 // Esr2 // Fbln1 // Fdps // Fgf7 // Foxn4 // Frzb // Gapdh // Gata4 // Hhatl // Htr2b // Id2 // Klf5 // Mid1 // Ngfr // Oprm1 // P2ry13 // Pifo // Pknox2 // Pou2af1 // Prkch // Rap2c // Rgs2 // Ror2 // Rpl38 // Rxrg // Sigirr // Slit2 // Slit3 // Snapc1 // Sp9 // St18 // Star // Sufu // Tal1 // Tnxb // Ttn // T…	0.696591	0.0707902
GO:0031323	biological_process	regulation of cellular metabolic process	2	47	4121	25496	177	MGI:2146052 // MGI:88246 // MGI:88056 // MGI:2448730 // MGI:1922534 // MGI:108093 // MGI:1891766 // MGI:1922004 // MGI:2447658 // MGI:1921677 // MGI:109392 // MGI:95487 // MGI:95521 // MGI:2151057 // MGI:892032 // MGI:95640 // MGI:95664 // MGI:1922020 // MGI:109323 // MGI:96397 // MGI:1338056 // MGI:1100537 // MGI:97323 // MGI:97441 // MGI:1921441 // MGI:1923670 // MGI:2445415 // MGI:105086 // MG…	Agxt2 // Anxa2 // Apod // Atcay // Bcdin3d // Bid // Camkk1 // Dhcr24 // Disc1 // Eaf1 // Esr2 // Fbln1 // Fgf7 // Foxn4 // Frzb // Gapdh // Gata4 // Hhatl // Htr2b // Id2 // Klf5 // Mid1 // Ngfr // Oprm1 // P2ry13 // Pifo // Pknox2 // Pou2af1 // Prkch // Rap2c // Rgs2 // Ror2 // Rpl38 // Rxrg // Sigirr // Slit2 // Snapc1 // Sp9 // St18 // Sufu // Tal1 // Tnxb // Ttn // Twist2 // Vgll4 // Ybx3 //…	0.716188	0.0770878
GO:0051171	biological_process	regulation of nitrogen compound metabolic process	1	46	3939	25496	177	MGI:2146052 // MGI:88246 // MGI:88056 // MGI:2448730 // MGI:1922534 // MGI:108093 // MGI:1891766 // MGI:1922004 // MGI:2447658 // MGI:1921677 // MGI:109392 // MGI:95487 // MGI:95521 // MGI:2151057 // MGI:892032 // MGI:95640 // MGI:95664 // MGI:1922020 // MGI:109323 // MGI:96397 // MGI:1338056 // MGI:1100537 // MGI:97323 // MGI:97441 // MGI:1921441 // MGI:2445415 // MGI:105086 // MGI:97600 // MGI:…	Agxt2 // Anxa2 // Apod // Atcay // Bcdin3d // Bid // Camkk1 // Dhcr24 // Disc1 // Eaf1 // Esr2 // Fbln1 // Fgf7 // Foxn4 // Frzb // Gapdh // Gata4 // Hhatl // Htr2b // Id2 // Klf5 // Mid1 // Ngfr // Oprm1 // P2ry13 // Pknox2 // Pou2af1 // Prkch // Rap2c // Rgs2 // Ror2 // Rpl38 // Rxrg // Sigirr // Slit2 // Snapc1 // Sp9 // St18 // Sufu // Tal1 // Tnxb // Ttn // Twist2 // Vgll4 // Ybx3 // Zbtb38	0.750326	0.0594757
GO:0005829	cellular_component	cytosol	4	18	1033	25496	177	MGI:1914939 // MGI:88056 // MGI:108093 // MGI:1922004 // MGI:95634 // MGI:95640 // MGI:107592 // MGI:96397 // MGI:1316706 // MGI:106183 // MGI:1922704 // MGI:97600 // MGI:1919315 // MGI:2384307 // MGI:1098271 // MGI:1914921 // MGI:98159 // MGI:102760	Aldh3b1 // Apod // Bid // Dhcr24 // Gad2 // Gapdh // Hmgcs1 // Id2 // Nfs1 // Ocln // Phpt1 // Prkch // Rap2c // Rassf9 // Rgs2 // Rpl38 // Rps6 // Star	1.32768	0.0836747
GO:0007275	biological_process	multicellular organism development	2	48	3605	25496	177	MGI:88246 // MGI:2448730 // MGI:103297 // MGI:1927065 // MGI:1922004 // MGI:2447658 // MGI:1329025 // MGI:109392 // MGI:95521 // MGI:2151057 // MGI:892032 // MGI:95640 // MGI:95664 // MGI:107671 // MGI:109323 // MGI:99841 // MGI:96397 // MGI:1098269 // MGI:1338056 // MGI:102768 // MGI:97323 // MGI:2159341 // MGI:2443135 // MGI:97441 // MGI:2154244 // MGI:1913746 // MGI:1925144 // MGI:97600 // MGI…	Anxa2 // Atcay // Atp7b // Cables1 // Dhcr24 // Disc1 // Edil3 // Esr2 // Fgf7 // Foxn4 // Frzb // Gapdh // Gata4 // Gpm6a // Htr2b // Htr7 // Id2 // Kif5c // Klf5 // Mfge8 // Ngfr // Ntng2 // Nyap2 // Oprm1 // Plxnd1 // Ppdpf // Prickle2 // Prkch // Ptpro // Ror2 // Rpl38 // Rps6 // Sarm1 // Sema3c // Serinc5 // Slc40a1 // Slit2 // Slit3 // Smpd3 // Sp9 // Star // Sufu // Tal1 // Tie1 // Tmem204…	0.939557	0.00351393
GO:0009653	biological_process	anatomical structure morphogenesis	2	32	1636	25496	177	MGI:88246 // MGI:109392 // MGI:95521 // MGI:2151057 // MGI:892032 // MGI:95664 // MGI:1333744 // MGI:107671 // MGI:109323 // MGI:96397 // MGI:1098269 // MGI:1338056 // MGI:102768 // MGI:97323 // MGI:2159341 // MGI:2443135 // MGI:2154244 // MGI:1097152 // MGI:1347521 // MGI:1914921 // MGI:98159 // MGI:107557 // MGI:1315204 // MGI:1315205 // MGI:1315202 // MGI:3574660 // MGI:1914902 // MGI:1345643 …	Anxa2 // Esr2 // Fgf7 // Foxn4 // Frzb // Gata4 // Gp1ba // Gpm6a // Htr2b // Id2 // Kif5c // Klf5 // Mfge8 // Ngfr // Ntng2 // Nyap2 // Plxnd1 // Ptpro // Ror2 // Rpl38 // Rps6 // Sema3c // Slc40a1 // Slit2 // Slit3 // Sp9 // Spaca1 // Sufu // Tal1 // Tie1 // Ttn // Twist2	1.49442	0.000197809
GO:0032501	biological_process	multicellular organismal process	1	60	5679	25496	177	MGI:88246 // MGI:106008 // MGI:2448730 // MGI:103297 // MGI:1927065 // MGI:106217 // MGI:1922004 // MGI:2447658 // MGI:1329025 // MGI:109392 // MGI:1298208 // MGI:109608 // MGI:95521 // MGI:95526 // MGI:2151057 // MGI:892032 // MGI:95640 // MGI:95664 // MGI:1333744 // MGI:107671 // MGI:107672 // MGI:109323 // MGI:99841 // MGI:96397 // MGI:1098269 // MGI:1338056 // MGI:102768 // MGI:97323 // MGI:2…	Anxa2 // Anxa5 // Atcay // Atp7b // Cables1 // Cacna1e // Dhcr24 // Disc1 // Edil3 // Esr2 // F2rl2 // Fap // Fgf7 // Fgg // Foxn4 // Frzb // Gapdh // Gata4 // Gp1ba // Gpm6a // Gpm6b // Htr2b // Htr7 // Id2 // Kif5c // Klf5 // Mfge8 // Ngfr // Ntng2 // Nyap2 // Oprm1 // Plxnd1 // Ppdpf // Prickle2 // Prkch // Ptger3 // Ptpro // Rgr // Rgs2 // Ror2 // Rpl38 // Rps6 // Sarm1 // Scn2b // Sema3c // …	0.605847	0.0723433
GO:0032502	biological_process	developmental process	1	52	3970	25496	177	MGI:88246 // MGI:2448730 // MGI:103297 // MGI:1927065 // MGI:1922004 // MGI:2447658 // MGI:1329025 // MGI:109392 // MGI:95521 // MGI:2151057 // MGI:892032 // MGI:95640 // MGI:95664 // MGI:1333744 // MGI:107671 // MGI:109323 // MGI:99841 // MGI:96397 // MGI:1098269 // MGI:1338056 // MGI:102768 // MGI:97323 // MGI:1352751 // MGI:2159341 // MGI:2443135 // MGI:97441 // MGI:2154244 // MGI:1913746 // M…	Anxa2 // Atcay // Atp7b // Cables1 // Dhcr24 // Disc1 // Edil3 // Esr2 // Fgf7 // Foxn4 // Frzb // Gapdh // Gata4 // Gp1ba // Gpm6a // Htr2b // Htr7 // Id2 // Kif5c // Klf5 // Mfge8 // Ngfr // Ninj2 // Ntng2 // Nyap2 // Oprm1 // Plxnd1 // Ppdpf // Prickle2 // Prkch // Ptpro // Rgs2 // Ror2 // Rpl38 // Rps6 // Sarm1 // Sema3c // Serinc5 // Slc40a1 // Slit2 // Slit3 // Smpd3 // Sp9 // Spaca1 // Sta…	0.915894	0.00274246
GO:0048731	biological_process	system development	2	43	3037	25496	177	MGI:88246 // MGI:2448730 // MGI:103297 // MGI:1927065 // MGI:1922004 // MGI:2447658 // MGI:109392 // MGI:95521 // MGI:2151057 // MGI:892032 // MGI:95664 // MGI:107671 // MGI:109323 // MGI:99841 // MGI:96397 // MGI:1098269 // MGI:1338056 // MGI:102768 // MGI:97323 // MGI:2159341 // MGI:2443135 // MGI:97441 // MGI:2154244 // MGI:1925144 // MGI:97600 // MGI:1097152 // MGI:1347521 // MGI:1914921 // M…	Anxa2 // Atcay // Atp7b // Cables1 // Dhcr24 // Disc1 // Esr2 // Fgf7 // Foxn4 // Frzb // Gata4 // Gpm6a // Htr2b // Htr7 // Id2 // Kif5c // Klf5 // Mfge8 // Ngfr // Ntng2 // Nyap2 // Oprm1 // Plxnd1 // Prickle2 // Prkch // Ptpro // Ror2 // Rpl38 // Rps6 // Sarm1 // Sema3c // Serinc5 // Slc40a1 // Slit2 // Slit3 // Star // Sufu // Tal1 // Tie1 // Tmem204 // Ttn // Twist2 // Ybx3	1.02821	0.00315391
GO:0048856	biological_process	anatomical structure development	1	51	3790	25496	177	MGI:88246 // MGI:2448730 // MGI:103297 // MGI:1927065 // MGI:1922004 // MGI:2447658 // MGI:1329025 // MGI:109392 // MGI:95521 // MGI:2151057 // MGI:892032 // MGI:95640 // MGI:95664 // MGI:1333744 // MGI:107671 // MGI:109323 // MGI:99841 // MGI:96397 // MGI:1098269 // MGI:1338056 // MGI:102768 // MGI:97323 // MGI:1352751 // MGI:2159341 // MGI:2443135 // MGI:97441 // MGI:2154244 // MGI:1913746 // M…	Anxa2 // Atcay // Atp7b // Cables1 // Dhcr24 // Disc1 // Edil3 // Esr2 // Fgf7 // Foxn4 // Frzb // Gapdh // Gata4 // Gp1ba // Gpm6a // Htr2b // Htr7 // Id2 // Kif5c // Klf5 // Mfge8 // Ngfr // Ninj2 // Ntng2 // Nyap2 // Oprm1 // Plxnd1 // Ppdpf // Prickle2 // Prkch // Ptpro // Ror2 // Rpl38 // Rps6 // Sarm1 // Sema3c // Serinc5 // Slc40a1 // Slit2 // Slit3 // Smpd3 // Sp9 // Spaca1 // Star // Suf…	0.954821	0.00183258
GO:0072359	biological_process	circulatory system development	2	15	695	25496	177	MGI:88246 // MGI:892032 // MGI:95664 // MGI:109323 // MGI:96397 // MGI:1338056 // MGI:102768 // MGI:2154244 // MGI:107557 // MGI:1315205 // MGI:1345643 // MGI:98480 // MGI:99906 // MGI:3039635 // MGI:98864	Anxa2 // Frzb // Gata4 // Htr2b // Id2 // Klf5 // Mfge8 // Plxnd1 // Sema3c // Slit2 // Sufu // Tal1 // Tie1 // Tmem204 // Ttn	1.6364	0.03742
GO:0080090	biological_process	regulation of primary metabolic process	1	46	4022	25496	177	MGI:88246 // MGI:88056 // MGI:2448730 // MGI:1922534 // MGI:108093 // MGI:1891766 // MGI:1922004 // MGI:2447658 // MGI:1921677 // MGI:109392 // MGI:95487 // MGI:104888 // MGI:95521 // MGI:2151057 // MGI:892032 // MGI:95640 // MGI:95664 // MGI:1922020 // MGI:109323 // MGI:96397 // MGI:1338056 // MGI:1100537 // MGI:97323 // MGI:1921441 // MGI:2445415 // MGI:105086 // MGI:97600 // MGI:1919315 // MGI…	Anxa2 // Apod // Atcay // Bcdin3d // Bid // Camkk1 // Dhcr24 // Disc1 // Eaf1 // Esr2 // Fbln1 // Fdps // Fgf7 // Foxn4 // Frzb // Gapdh // Gata4 // Hhatl // Htr2b // Id2 // Klf5 // Mid1 // Ngfr // P2ry13 // Pknox2 // Pou2af1 // Prkch // Rap2c // Rgs2 // Ror2 // Rpl38 // Rxrg // Sigirr // Slit2 // Snapc1 // Sp9 // St18 // Star // Sufu // Tal1 // Tnxb // Ttn // Twist2 // Vgll4 // Ybx3 // Zbtb38	0.720242	0.0836747
GO:0005515	molecular_function	protein binding	1	78	6501	25496	177	MGI:88246 // MGI:106008 // MGI:2448730 // MGI:1929597 // MGI:108093 // MGI:1927065 // MGI:106217 // MGI:1891766 // MGI:1921270 // MGI:1922004 // MGI:1338833 // MGI:2447658 // MGI:1921677 // MGI:109392 // MGI:1913833 // MGI:109608 // MGI:95487 // MGI:95521 // MGI:95526 // MGI:2151057 // MGI:892032 // MGI:95634 // MGI:95640 // MGI:95664 // MGI:1344367 // MGI:1922020 // MGI:107592 // MGI:109323 // M…	Anxa2 // Anxa5 // Atcay // Bean1 // Bid // Cables1 // Cacna1e // Camkk1 // Cpne4 // Dhcr24 // Dio2 // Disc1 // Eaf1 // Esr2 // Exosc1 // Fap // Fbln1 // Fgf7 // Fgg // Foxn4 // Frzb // Gad2 // Gapdh // Gata4 // Grem2 // Hhatl // Hmgcs1 // Htr2b // Id2 // Igfbp2 // Il1rl1 // Kif5c // Klf5 // Mfge8 // Mgll // Mid1 // Mtus2 // Myh7b // Myom3 // Nfs1 // Ngfr // Nyap2 // Ocln // Oprm1 // Palmd // Phpt…	0.789334	0.000159384
GO:0044421	cellular_component	extracellular region part	2	18	1044	25496	177	MGI:88246 // MGI:106008 // MGI:88056 // MGI:1329025 // MGI:109608 // MGI:95487 // MGI:95521 // MGI:95526 // MGI:892032 // MGI:95640 // MGI:1344367 // MGI:96437 // MGI:98427 // MGI:102768 // MGI:107557 // MGI:1315205 // MGI:1315202 // MGI:1932137	Anxa2 // Anxa5 // Apod // Edil3 // Fap // Fbln1 // Fgf7 // Fgg // Frzb // Gapdh // Grem2 // Igfbp2 // Il1rl1 // Mfge8 // Sema3c // Slit2 // Slit3 // Tnxb	1.3124	0.090808
GO:0012505	cellular_component	endomembrane system	2	36	2771	25496	177	MGI:88246 // MGI:88056 // MGI:107511 // MGI:103297 // MGI:1922004 // MGI:2447658 // MGI:95521 // MGI:95526 // MGI:106315 // MGI:95634 // MGI:2677965 // MGI:1922020 // MGI:99841 // MGI:2663923 // MGI:1338056 // MGI:97323 // MGI:1921441 // MGI:1923670 // MGI:1277098 // MGI:1919315 // MGI:2384307 // MGI:2444223 // MGI:1336884 // MGI:2152844 // MGI:1345282 // MGI:1315204 // MGI:1927578 // MGI:1914902…	Anxa2 // Apod // Art1 // Atp7b // Dhcr24 // Disc1 // Fgf7 // Fgg // Foxred2 // Gad2 // Galnt9 // Hhatl // Htr7 // Kcng3 // Klf5 // Ngfr // P2ry13 // Pifo // Ptp4a3 // Rap2c // Rassf9 // Serinc5 // Slc22a18 // Slc2a9 // Slc30a4 // Slc40a1 // Smpd3 // Spaca1 // Srprb // Ssr3 // St8sia1 // St8sia6 // Syt11 // Tmem9 // Ttn // Abcc4	0.904112	0.0484285
GO:0031982	cellular_component	vesicle	1	22	1252	25496	177	MGI:88246 // MGI:106008 // MGI:103297 // MGI:1329025 // MGI:95526 // MGI:95634 // MGI:95640 // MGI:99841 // MGI:96437 // MGI:102768 // MGI:97323 // MGI:1923670 // MGI:1277098 // MGI:1919315 // MGI:2384307 // MGI:1345282 // MGI:1315204 // MGI:1914902 // MGI:1859547 // MGI:2443417 // MGI:1913491 // MGI:2443111	Anxa2 // Anxa5 // Atp7b // Edil3 // Fgg // Gad2 // Gapdh // Htr7 // Igfbp2 // Mfge8 // Ngfr // Pifo // Ptp4a3 // Rap2c // Rassf9 // Slc30a4 // Slc40a1 // Spaca1 // Syt11 // Tmem74 // Tmem9 // Abcc4	1.33979	0.0250438
GO:0050878	biological_process	regulation of body fluid levels	1	9	226	25496	177	MGI:88246 // MGI:106008 // MGI:103297 // MGI:1298208 // MGI:95526 // MGI:1333744 // MGI:97795 // MGI:1097152 // MGI:2384918	Anxa2 // Anxa5 // Atp7b // F2rl2 // Fgg // Gp1ba // Ptger3 // Ptpro // Tspan8	2.52012	0.014837
GO:0030054	cellular_component	cell junction	1	15	781	25496	177	MGI:88246 // MGI:106008 // MGI:2448730 // MGI:103297 // MGI:2447658 // MGI:109608 // MGI:95634 // MGI:95748 // MGI:106183 // MGI:97441 // MGI:1891830 // MGI:2136419 // MGI:1859547 // MGI:3039635 // MGI:2137670	Anxa2 // Anxa5 // Atcay // Atp7b // Disc1 // Fap // Gad2 // Glra2 // Ocln // Oprm1 // Pkp3 // Sarm1 // Syt11 // Tmem204 // Ybx3	1.46809	0.0933562
GO:0071840	biological_process	cellular component organization or biogenesis	1	38	3086	25496	177	MGI:88246 // MGI:106008 // MGI:2448730 // MGI:108093 // MGI:2447658 // MGI:1913833 // MGI:95487 // MGI:95521 // MGI:95526 // MGI:2151057 // MGI:1333744 // MGI:107671 // MGI:107672 // MGI:2687399 // MGI:2663923 // MGI:1098269 // MGI:1338056 // MGI:102768 // MGI:1316706 // MGI:97323 // MGI:2159341 // MGI:2443135 // MGI:106183 // MGI:1923670 // MGI:2154244 // MGI:1925144 // MGI:1097152 // MGI:191492…	Anxa2 // Anxa5 // Atcay // Bid // Disc1 // Exosc1 // Fbln1 // Fgf7 // Fgg // Foxn4 // Gp1ba // Gpm6a // Gpm6b // Kcnf1 // Kcng3 // Kif5c // Klf5 // Mfge8 // Nfs1 // Ngfr // Ntng2 // Nyap2 // Ocln // Pifo // Plxnd1 // Prickle2 // Ptpro // Rpl38 // Rps6 // Sema3c // Slit2 // Slit3 // Spaca1 // Tal1 // Tie1 // Tnxb // Ttn // Acaa2	0.826783	0.078216
GO:0032879	biological_process	regulation of localization	1	26	1482	25496	177	MGI:88246 // MGI:106008 // MGI:88056 // MGI:2448730 // MGI:106217 // MGI:1929091 // MGI:95521 // MGI:95664 // MGI:107672 // MGI:109323 // MGI:99841 // MGI:98427 // MGI:2687399 // MGI:2663923 // MGI:102768 // MGI:97323 // MGI:97441 // MGI:1922704 // MGI:2154244 // MGI:1919315 // MGI:1347521 // MGI:106921 // MGI:1345282 // MGI:1315205 // MGI:99906 // MGI:1098623	Anxa2 // Anxa5 // Apod // Atcay // Cacna1e // Fam60a // Fgf7 // Gata4 // Gpm6b // Htr2b // Htr7 // Il1rl1 // Kcnf1 // Kcng3 // Mfge8 // Ngfr // Oprm1 // Phpt1 // Plxnd1 // Rap2c // Ror2 // Scn2b // Slc30a4 // Slit2 // Tie1 // Acaa2	1.33749	0.00829523
GO:0051128	biological_process	regulation of cellular component organization	1	24	1328	25496	177	MGI:88246 // MGI:88056 // MGI:108093 // MGI:2447658 // MGI:109608 // MGI:104888 // MGI:892032 // MGI:107671 // MGI:107672 // MGI:99841 // MGI:96437 // MGI:102768 // MGI:1100537 // MGI:97323 // MGI:2148896 // MGI:1922704 // MGI:1923670 // MGI:97600 // MGI:1098271 // MGI:2136419 // MGI:1315205 // MGI:1315202 // MGI:98480 // MGI:1098623	Anxa2 // Apod // Bid // Disc1 // Fap // Fdps // Frzb // Gpm6a // Gpm6b // Htr7 // Igfbp2 // Mfge8 // Mid1 // Ngfr // Palmd // Phpt1 // Pifo // Prkch // Rgs2 // Sarm1 // Slit2 // Slit3 // Tal1 // Acaa2	1.3803	0.0107156
GO:0030195	biological_process	negative regulation of blood coagulation	7	4	28	25496	177	MGI:88246 // MGI:106008 // MGI:1333744 // MGI:2384918	Anxa2 // Anxa5 // Gp1ba // Tspan8	4.36302	0.0182381
GO:0048519	biological_process	negative regulation of biological process	1	46	3408	25496	177	MGI:88246 // MGI:106008 // MGI:88056 // MGI:2448730 // MGI:1922534 // MGI:1922004 // MGI:109392 // MGI:1929091 // MGI:109608 // MGI:2151057 // MGI:892032 // MGI:95640 // MGI:95664 // MGI:1333744 // MGI:107672 // MGI:1922020 // MGI:109323 // MGI:99841 // MGI:96397 // MGI:98427 // MGI:1346042 // MGI:1100537 // MGI:97323 // MGI:97441 // MGI:1921441 // MGI:1922704 // MGI:97600 // MGI:1097152 // MGI:1…	Anxa2 // Anxa5 // Apod // Atcay // Bcdin3d // Dhcr24 // Esr2 // Fam60a // Fap // Foxn4 // Frzb // Gapdh // Gata4 // Gp1ba // Gpm6b // Hhatl // Htr2b // Htr7 // Id2 // Il1rl1 // Mgll // Mid1 // Ngfr // Oprm1 // P2ry13 // Phpt1 // Prkch // Ptpro // Rap2c // Rgs2 // Ror2 // Rps6 // Sigirr // Slc40a1 // Slc9a3r2 // Slit2 // Slit3 // St18 // Star // Sufu // Tal1 // Tie1 // Tspan8 // Twist2 // Ybx3 // …	0.95923	0.00393573
GO:0048583	biological_process	regulation of response to stimulus	1	35	2098	25496	177	MGI:88246 // MGI:106008 // MGI:88056 // MGI:1922534 // MGI:108093 // MGI:106217 // MGI:2447658 // MGI:109392 // MGI:104888 // MGI:892032 // MGI:95664 // MGI:1333744 // MGI:109323 // MGI:98427 // MGI:2143163 // MGI:1346042 // MGI:1100537 // MGI:97323 // MGI:97441 // MGI:1922704 // MGI:97600 // MGI:97795 // MGI:1097152 // MGI:1098271 // MGI:1347521 // MGI:1344402 // MGI:1890662 // MGI:1315205 // MG…	Anxa2 // Anxa5 // Apod // Bcdin3d // Bid // Cacna1e // Disc1 // Esr2 // Fdps // Frzb // Gata4 // Gp1ba // Htr2b // Il1rl1 // Mapkapk3 // Mgll // Mid1 // Ngfr // Oprm1 // Phpt1 // Prkch // Ptger3 // Ptpro // Rgs2 // Ror2 // Sigirr // Slc9a3r2 // Slit2 // Slit3 // Sufu // Tmem204 // Tnxb // Tspan8 // Ttn // Acaa2	1.26486	0.0013841
GO:0048585	biological_process	negative regulation of response to stimulus	2	22	837	25496	177	MGI:88246 // MGI:106008 // MGI:88056 // MGI:1922534 // MGI:109392 // MGI:892032 // MGI:1333744 // MGI:109323 // MGI:98427 // MGI:97323 // MGI:97441 // MGI:1922704 // MGI:1097152 // MGI:1098271 // MGI:1347521 // MGI:1344402 // MGI:1890662 // MGI:1315205 // MGI:1315202 // MGI:1345643 // MGI:2384918 // MGI:1098623	Anxa2 // Anxa5 // Apod // Bcdin3d // Esr2 // Frzb // Gp1ba // Htr2b // Il1rl1 // Ngfr // Oprm1 // Phpt1 // Ptpro // Rgs2 // Ror2 // Sigirr // Slc9a3r2 // Slit2 // Slit3 // Sufu // Tspan8 // Acaa2	1.92073	0.000197809
GO:0050819	biological_process	negative regulation of coagulation	3	4	31	25496	177	MGI:88246 // MGI:106008 // MGI:1333744 // MGI:2384918	Anxa2 // Anxa5 // Gp1ba // Tspan8	4.21618	0.0251062
GO:0051239	biological_process	regulation of multicellular organismal process	1	37	1877	25496	177	MGI:88246 // MGI:106008 // MGI:88056 // MGI:106217 // MGI:2447658 // MGI:104888 // MGI:95521 // MGI:2151057 // MGI:892032 // MGI:95664 // MGI:1333744 // MGI:107672 // MGI:109323 // MGI:99841 // MGI:96397 // MGI:98427 // MGI:1346042 // MGI:97323 // MGI:97441 // MGI:2154244 // MGI:97600 // MGI:97795 // MGI:1097152 // MGI:1098271 // MGI:1347521 // MGI:98216 // MGI:2136419 // MGI:106921 // MGI:134440…	Anxa2 // Anxa5 // Apod // Cacna1e // Disc1 // Fdps // Fgf7 // Foxn4 // Frzb // Gata4 // Gp1ba // Gpm6b // Htr2b // Htr7 // Id2 // Il1rl1 // Mgll // Ngfr // Oprm1 // Plxnd1 // Prkch // Ptger3 // Ptpro // Rgs2 // Ror2 // Rxrg // Sarm1 // Scn2b // Sigirr // Slit2 // Star // Sufu // Tal1 // Tie1 // Tspan8 // Twist2 // Ybx3	1.50562	2.78836e-05
GO:0051241	biological_process	negative regulation of multicellular organismal process	2	18	759	25496	177	MGI:88246 // MGI:106008 // MGI:88056 // MGI:892032 // MGI:1333744 // MGI:99841 // MGI:96397 // MGI:98427 // MGI:97323 // MGI:1097152 // MGI:1098271 // MGI:1344402 // MGI:1315205 // MGI:1345643 // MGI:99906 // MGI:2384918 // MGI:104685 // MGI:2137670	Anxa2 // Anxa5 // Apod // Frzb // Gp1ba // Htr7 // Id2 // Il1rl1 // Ngfr // Ptpro // Rgs2 // Sigirr // Slit2 // Sufu // Tie1 // Tspan8 // Twist2 // Ybx3	1.77235	0.00459501
GO:0061045	biological_process	negative regulation of wound healing	5	4	34	25496	177	MGI:88246 // MGI:106008 // MGI:1333744 // MGI:2384918	Anxa2 // Anxa5 // Gp1ba // Tspan8	4.08291	0.0320962
GO:1900047	biological_process	negative regulation of hemostasis	2	4	28	25496	177	MGI:88246 // MGI:106008 // MGI:1333744 // MGI:2384918	Anxa2 // Anxa5 // Gp1ba // Tspan8	4.36302	0.0182381
GO:1903035	biological_process	negative regulation of response to wounding	2	4	38	25496	177	MGI:88246 // MGI:106008 // MGI:1333744 // MGI:2384918	Anxa2 // Anxa5 // Gp1ba // Tspan8	3.92245	0.0441797
GO:0042127	biological_process	regulation of cell proliferation	1	22	1132	25496	177	MGI:88246 // MGI:88056 // MGI:108093 // MGI:1922004 // MGI:2447658 // MGI:109392 // MGI:95521 // MGI:892032 // MGI:95664 // MGI:109323 // MGI:96397 // MGI:96437 // MGI:98427 // MGI:97323 // MGI:97600 // MGI:1347521 // MGI:1315205 // MGI:1315202 // MGI:106011 // MGI:98480 // MGI:104685 // MGI:2443111	Anxa2 // Apod // Bid // Dhcr24 // Disc1 // Esr2 // Fgf7 // Frzb // Gata4 // Htr2b // Id2 // Igfbp2 // Il1rl1 // Ngfr // Prkch // Ror2 // Slit2 // Slit3 // St8sia1 // Tal1 // Twist2 // Abcc4	1.48515	0.00862694
GO:0005615	cellular_component	extracellular space	2	18	871	25496	177	MGI:88246 // MGI:106008 // MGI:88056 // MGI:1329025 // MGI:109608 // MGI:95487 // MGI:95521 // MGI:95526 // MGI:892032 // MGI:95640 // MGI:1344367 // MGI:96437 // MGI:98427 // MGI:102768 // MGI:107557 // MGI:1315205 // MGI:1315202 // MGI:1932137	Anxa2 // Anxa5 // Apod // Edil3 // Fap // Fbln1 // Fgf7 // Fgg // Frzb // Gapdh // Grem2 // Igfbp2 // Il1rl1 // Mfge8 // Sema3c // Slit2 // Slit3 // Tnxb	1.57377	0.0179894
GO:0043230	cellular_component	extracellular organelle	3	5	75	25496	177	MGI:88246 // MGI:106008 // MGI:1329025 // MGI:95640 // MGI:102768	Anxa2 // Anxa5 // Edil3 // Gapdh // Mfge8	3.26349	0.0549973
GO:0070062	cellular_component	extracellular exosome	4	5	63	25496	177	MGI:88246 // MGI:106008 // MGI:1329025 // MGI:95640 // MGI:102768	Anxa2 // Anxa5 // Edil3 // Gapdh // Mfge8	3.51503	0.0300239
GO:1903561	cellular_component	extracellular vesicle	3	5	65	25496	177	MGI:88246 // MGI:106008 // MGI:1329025 // MGI:95640 // MGI:102768	Anxa2 // Anxa5 // Edil3 // Gapdh // Mfge8	3.46994	0.032171
GO:0009966	biological_process	regulation of signal transduction	3	26	1604	25496	177	MGI:88056 // MGI:108093 // MGI:2447658 // MGI:109392 // MGI:892032 // MGI:95664 // MGI:109323 // MGI:98427 // MGI:1346042 // MGI:1100537 // MGI:97323 // MGI:97441 // MGI:1922704 // MGI:97600 // MGI:1097152 // MGI:1098271 // MGI:1347521 // MGI:1344402 // MGI:1890662 // MGI:1315205 // MGI:1315202 // MGI:1345643 // MGI:3039635 // MGI:1932137 // MGI:98864 // MGI:1098623	Apod // Bid // Disc1 // Esr2 // Frzb // Gata4 // Htr2b // Il1rl1 // Mgll // Mid1 // Ngfr // Oprm1 // Phpt1 // Prkch // Ptpro // Rgs2 // Ror2 // Sigirr // Slc9a3r2 // Slit2 // Slit3 // Sufu // Tmem204 // Tnxb // Ttn // Acaa2	1.22336	0.020863
GO:0009968	biological_process	negative regulation of signal transduction	6	17	641	25496	177	MGI:88056 // MGI:109392 // MGI:892032 // MGI:109323 // MGI:98427 // MGI:97323 // MGI:97441 // MGI:1922704 // MGI:1097152 // MGI:1098271 // MGI:1347521 // MGI:1344402 // MGI:1890662 // MGI:1315205 // MGI:1315202 // MGI:1345643 // MGI:1098623	Apod // Esr2 // Frzb // Htr2b // Il1rl1 // Ngfr // Oprm1 // Phpt1 // Ptpro // Rgs2 // Ror2 // Sigirr // Slc9a3r2 // Slit2 // Slit3 // Sufu // Acaa2	1.93366	0.00276221
GO:0010646	biological_process	regulation of cell communication	1	29	1833	25496	177	MGI:88056 // MGI:108093 // MGI:106217 // MGI:2447658 // MGI:109392 // MGI:892032 // MGI:95664 // MGI:109323 // MGI:99841 // MGI:98427 // MGI:1346042 // MGI:1100537 // MGI:97323 // MGI:97441 // MGI:1922704 // MGI:97600 // MGI:1097152 // MGI:1098271 // MGI:1347521 // MGI:1344402 // MGI:1890662 // MGI:1315205 // MGI:1315202 // MGI:102760 // MGI:1345643 // MGI:3039635 // MGI:1932137 // MGI:98864 // M…	Apod // Bid // Cacna1e // Disc1 // Esr2 // Frzb // Gata4 // Htr2b // Htr7 // Il1rl1 // Mgll // Mid1 // Ngfr // Oprm1 // Phpt1 // Prkch // Ptpro // Rgs2 // Ror2 // Sigirr // Slc9a3r2 // Slit2 // Slit3 // Star // Sufu // Tmem204 // Tnxb // Ttn // Acaa2	1.18837	0.013332
GO:0010648	biological_process	negative regulation of cell communication	2	18	724	25496	177	MGI:88056 // MGI:109392 // MGI:892032 // MGI:109323 // MGI:98427 // MGI:1346042 // MGI:97323 // MGI:97441 // MGI:1922704 // MGI:1097152 // MGI:1098271 // MGI:1347521 // MGI:1344402 // MGI:1890662 // MGI:1315205 // MGI:1315202 // MGI:1345643 // MGI:1098623	Apod // Esr2 // Frzb // Htr2b // Il1rl1 // Mgll // Ngfr // Oprm1 // Phpt1 // Ptpro // Rgs2 // Ror2 // Sigirr // Slc9a3r2 // Slit2 // Slit3 // Sufu // Acaa2	1.84046	0.00315391
GO:0023051	biological_process	regulation of signaling	1	29	1844	25496	177	MGI:88056 // MGI:108093 // MGI:106217 // MGI:2447658 // MGI:109392 // MGI:892032 // MGI:95664 // MGI:109323 // MGI:99841 // MGI:98427 // MGI:1346042 // MGI:1100537 // MGI:97323 // MGI:97441 // MGI:1922704 // MGI:97600 // MGI:1097152 // MGI:1098271 // MGI:1347521 // MGI:1344402 // MGI:1890662 // MGI:1315205 // MGI:1315202 // MGI:102760 // MGI:1345643 // MGI:3039635 // MGI:1932137 // MGI:98864 // M…	Apod // Bid // Cacna1e // Disc1 // Esr2 // Frzb // Gata4 // Htr2b // Htr7 // Il1rl1 // Mgll // Mid1 // Ngfr // Oprm1 // Phpt1 // Prkch // Ptpro // Rgs2 // Ror2 // Sigirr // Slc9a3r2 // Slit2 // Slit3 // Star // Sufu // Tmem204 // Tnxb // Ttn // Acaa2	1.17974	0.0144917
GO:0023057	biological_process	negative regulation of signaling	2	18	727	25496	177	MGI:88056 // MGI:109392 // MGI:892032 // MGI:109323 // MGI:98427 // MGI:1346042 // MGI:97323 // MGI:97441 // MGI:1922704 // MGI:1097152 // MGI:1098271 // MGI:1347521 // MGI:1344402 // MGI:1890662 // MGI:1315205 // MGI:1315202 // MGI:1345643 // MGI:1098623	Apod // Esr2 // Frzb // Htr2b // Il1rl1 // Mgll // Ngfr // Oprm1 // Phpt1 // Ptpro // Rgs2 // Ror2 // Sigirr // Slc9a3r2 // Slit2 // Slit3 // Sufu // Acaa2	1.83449	0.00315391
GO:0048523	biological_process	negative regulation of cellular process	2	41	3039	25496	177	MGI:88056 // MGI:2448730 // MGI:1922534 // MGI:1922004 // MGI:109392 // MGI:1929091 // MGI:109608 // MGI:2151057 // MGI:892032 // MGI:95640 // MGI:95664 // MGI:1922020 // MGI:109323 // MGI:99841 // MGI:96397 // MGI:98427 // MGI:1346042 // MGI:1100537 // MGI:97323 // MGI:97441 // MGI:1921441 // MGI:1922704 // MGI:97600 // MGI:1097152 // MGI:1919315 // MGI:1098271 // MGI:1347521 // MGI:98159 // MGI…	Apod // Atcay // Bcdin3d // Dhcr24 // Esr2 // Fam60a // Fap // Foxn4 // Frzb // Gapdh // Gata4 // Hhatl // Htr2b // Htr7 // Id2 // Il1rl1 // Mgll // Mid1 // Ngfr // Oprm1 // P2ry13 // Phpt1 // Prkch // Ptpro // Rap2c // Rgs2 // Ror2 // Rps6 // Sigirr // Slc40a1 // Slc9a3r2 // Slit2 // Slit3 // St18 // Star // Sufu // Tal1 // Tie1 // Twist2 // Ybx3 // Acaa2	0.958549	0.0113336
GO:0007399	biological_process	nervous system development	2	26	1526	25496	177	MGI:2448730 // MGI:1927065 // MGI:2447658 // MGI:109392 // MGI:2151057 // MGI:892032 // MGI:107671 // MGI:99841 // MGI:96397 // MGI:1098269 // MGI:97323 // MGI:2159341 // MGI:2443135 // MGI:97441 // MGI:2154244 // MGI:1925144 // MGI:97600 // MGI:1097152 // MGI:2136419 // MGI:107557 // MGI:2444223 // MGI:1315205 // MGI:1315202 // MGI:102760 // MGI:1345643 // MGI:98480	Atcay // Cables1 // Disc1 // Esr2 // Foxn4 // Frzb // Gpm6a // Htr7 // Id2 // Kif5c // Ngfr // Ntng2 // Nyap2 // Oprm1 // Plxnd1 // Prickle2 // Prkch // Ptpro // Sarm1 // Sema3c // Serinc5 // Slit2 // Slit3 // Star // Sufu // Tal1	1.29528	0.0113336
GO:0022008	biological_process	neurogenesis	3	22	1114	25496	177	MGI:2448730 // MGI:2447658 // MGI:109392 // MGI:2151057 // MGI:107671 // MGI:99841 // MGI:96397 // MGI:1098269 // MGI:97323 // MGI:2159341 // MGI:2443135 // MGI:97441 // MGI:1925144 // MGI:97600 // MGI:1097152 // MGI:2136419 // MGI:107557 // MGI:1315205 // MGI:1315202 // MGI:102760 // MGI:1345643 // MGI:98480	Atcay // Disc1 // Esr2 // Foxn4 // Gpm6a // Htr7 // Id2 // Kif5c // Ngfr // Ntng2 // Nyap2 // Oprm1 // Prickle2 // Prkch // Ptpro // Sarm1 // Sema3c // Slit2 // Slit3 // Star // Sufu // Tal1	1.50828	0.00743864
GO:0030030	biological_process	cell projection organization	2	14	637	25496	177	MGI:2448730 // MGI:2151057 // MGI:107671 // MGI:1098269 // MGI:1338056 // MGI:97323 // MGI:2159341 // MGI:2443135 // MGI:1923670 // MGI:1925144 // MGI:1097152 // MGI:107557 // MGI:1315205 // MGI:1315202	Atcay // Foxn4 // Gpm6a // Kif5c // Klf5 // Ngfr // Ntng2 // Nyap2 // Pifo // Prickle2 // Ptpro // Sema3c // Slit2 // Slit3	1.66258	0.0484285
GO:0030154	biological_process	cell differentiation	2	35	2450	25496	177	MGI:2448730 // MGI:2447658 // MGI:109392 // MGI:2151057 // MGI:892032 // MGI:95664 // MGI:107671 // MGI:109323 // MGI:99841 // MGI:96397 // MGI:1098269 // MGI:1338056 // MGI:97323 // MGI:2159341 // MGI:2443135 // MGI:97441 // MGI:1913746 // MGI:1925144 // MGI:97600 // MGI:1097152 // MGI:1098271 // MGI:1347521 // MGI:98159 // MGI:2136419 // MGI:107557 // MGI:1315205 // MGI:1315202 // MGI:1914902 /…	Atcay // Disc1 // Esr2 // Foxn4 // Frzb // Gata4 // Gpm6a // Htr2b // Htr7 // Id2 // Kif5c // Klf5 // Ngfr // Ntng2 // Nyap2 // Oprm1 // Ppdpf // Prickle2 // Prkch // Ptpro // Rgs2 // Ror2 // Rps6 // Sarm1 // Sema3c // Slit2 // Slit3 // Spaca1 // Star // Sufu // Tal1 // Tie1 // Tmem204 // Ttn // Twist2	1.04109	0.0144917
GO:0030182	biological_process	neuron differentiation	4	17	713	25496	177	MGI:2448730 // MGI:2447658 // MGI:2151057 // MGI:107671 // MGI:99841 // MGI:96397 // MGI:1098269 // MGI:97323 // MGI:2159341 // MGI:2443135 // MGI:1925144 // MGI:1097152 // MGI:107557 // MGI:1315205 // MGI:1315202 // MGI:1345643 // MGI:98480	Atcay // Disc1 // Foxn4 // Gpm6a // Htr7 // Id2 // Kif5c // Ngfr // Ntng2 // Nyap2 // Prickle2 // Ptpro // Sema3c // Slit2 // Slit3 // Sufu // Tal1	1.78008	0.00746203
GO:0031175	biological_process	neuron projection development	6	12	435	25496	177	MGI:2448730 // MGI:2151057 // MGI:107671 // MGI:1098269 // MGI:97323 // MGI:2159341 // MGI:2443135 // MGI:1925144 // MGI:1097152 // MGI:107557 // MGI:1315205 // MGI:1315202	Atcay // Foxn4 // Gpm6a // Kif5c // Ngfr // Ntng2 // Nyap2 // Prickle2 // Ptpro // Sema3c // Slit2 // Slit3	1.99047	0.0237623
GO:0048468	biological_process	cell development	4	21	1073	25496	177	MGI:2448730 // MGI:2447658 // MGI:109392 // MGI:2151057 // MGI:95664 // MGI:107671 // MGI:109323 // MGI:96397 // MGI:1098269 // MGI:97323 // MGI:2159341 // MGI:2443135 // MGI:1925144 // MGI:1097152 // MGI:98159 // MGI:107557 // MGI:1315205 // MGI:1315202 // MGI:1914902 // MGI:98480 // MGI:98864	Atcay // Disc1 // Esr2 // Foxn4 // Gata4 // Gpm6a // Htr2b // Id2 // Kif5c // Ngfr // Ntng2 // Nyap2 // Prickle2 // Ptpro // Rps6 // Sema3c // Slit2 // Slit3 // Spaca1 // Tal1 // Ttn	1.49526	0.0113336
GO:0048666	biological_process	neuron development	5	13	545	25496	177	MGI:2448730 // MGI:2447658 // MGI:2151057 // MGI:107671 // MGI:1098269 // MGI:97323 // MGI:2159341 // MGI:2443135 // MGI:1925144 // MGI:1097152 // MGI:107557 // MGI:1315205 // MGI:1315202	Atcay // Disc1 // Foxn4 // Gpm6a // Kif5c // Ngfr // Ntng2 // Nyap2 // Prickle2 // Ptpro // Sema3c // Slit2 // Slit3	1.78071	0.0405388
GO:0048699	biological_process	generation of neurons	3	22	1047	25496	177	MGI:2448730 // MGI:2447658 // MGI:109392 // MGI:2151057 // MGI:107671 // MGI:99841 // MGI:96397 // MGI:1098269 // MGI:97323 // MGI:2159341 // MGI:2443135 // MGI:97441 // MGI:1925144 // MGI:97600 // MGI:1097152 // MGI:2136419 // MGI:107557 // MGI:1315205 // MGI:1315202 // MGI:102760 // MGI:1345643 // MGI:98480	Atcay // Disc1 // Esr2 // Foxn4 // Gpm6a // Htr7 // Id2 // Kif5c // Ngfr // Ntng2 // Nyap2 // Oprm1 // Prickle2 // Prkch // Ptpro // Sarm1 // Sema3c // Slit2 // Slit3 // Star // Sufu // Tal1	1.59776	0.00341594
GO:0048869	biological_process	cellular developmental process	2	36	2523	25496	177	MGI:2448730 // MGI:2447658 // MGI:109392 // MGI:2151057 // MGI:892032 // MGI:95664 // MGI:1333744 // MGI:107671 // MGI:109323 // MGI:99841 // MGI:96397 // MGI:1098269 // MGI:1338056 // MGI:97323 // MGI:2159341 // MGI:2443135 // MGI:97441 // MGI:1913746 // MGI:1925144 // MGI:97600 // MGI:1097152 // MGI:1098271 // MGI:1347521 // MGI:98159 // MGI:2136419 // MGI:107557 // MGI:1315205 // MGI:1315202 /…	Atcay // Disc1 // Esr2 // Foxn4 // Frzb // Gata4 // Gp1ba // Gpm6a // Htr2b // Htr7 // Id2 // Kif5c // Klf5 // Ngfr // Ntng2 // Nyap2 // Oprm1 // Ppdpf // Prickle2 // Prkch // Ptpro // Rgs2 // Ror2 // Rps6 // Sarm1 // Sema3c // Slit2 // Slit3 // Spaca1 // Star // Sufu // Tal1 // Tie1 // Tmem204 // Ttn // Twist2	1.03938	0.0120193
GO:0120036	biological_process	plasma membrane bounded cell projection organization	2	13	571	25496	177	MGI:2448730 // MGI:2151057 // MGI:107671 // MGI:1098269 // MGI:1338056 // MGI:97323 // MGI:2159341 // MGI:2443135 // MGI:1925144 // MGI:1097152 // MGI:107557 // MGI:1315205 // MGI:1315202	Atcay // Foxn4 // Gpm6a // Kif5c // Klf5 // Ngfr // Ntng2 // Nyap2 // Prickle2 // Ptpro // Sema3c // Slit2 // Slit3	1.71347	0.0576128
GO:0098655	biological_process	cation transmembrane transport	2	9	318	25496	177	MGI:103297 // MGI:106217 // MGI:107671 // MGI:109323 // MGI:2687399 // MGI:2663923 // MGI:106921 // MGI:1345282 // MGI:1315204	Atp7b // Cacna1e // Gpm6a // Htr2b // Kcnf1 // Kcng3 // Scn2b // Slc30a4 // Slc40a1	2.02742	0.0976269
GO:0098660	biological_process	inorganic ion transmembrane transport	2	9	314	25496	177	MGI:103297 // MGI:106217 // MGI:107671 // MGI:109323 // MGI:2687399 // MGI:2663923 // MGI:106921 // MGI:1345282 // MGI:1315204	Atp7b // Cacna1e // Gpm6a // Htr2b // Kcnf1 // Kcng3 // Scn2b // Slc30a4 // Slc40a1	2.04568	0.090808
GO:0098662	biological_process	inorganic cation transmembrane transport	3	9	309	25496	177	MGI:103297 // MGI:106217 // MGI:107671 // MGI:109323 // MGI:2687399 // MGI:2663923 // MGI:106921 // MGI:1345282 // MGI:1315204	Atp7b // Cacna1e // Gpm6a // Htr2b // Kcnf1 // Kcng3 // Scn2b // Slc30a4 // Slc40a1	2.06884	0.0836747
GO:0044057	biological_process	regulation of system process	1	10	328	25496	177	MGI:106217 // MGI:104888 // MGI:2151057 // MGI:95664 // MGI:1346042 // MGI:97323 // MGI:97441 // MGI:1097152 // MGI:1098271 // MGI:106921	Cacna1e // Fdps // Foxn4 // Gata4 // Mgll // Ngfr // Oprm1 // Ptpro // Rgs2 // Scn2b	2.13475	0.0365057
GO:0040011	biological_process	locomotion	1	16	762	25496	177	MGI:106217 // MGI:2447658 // MGI:109392 // MGI:109608 // MGI:95521 // MGI:107671 // MGI:109323 // MGI:1098269 // MGI:97323 // MGI:2154244 // MGI:1097152 // MGI:1929473 // MGI:107557 // MGI:1315205 // MGI:1315202 // MGI:98864	Cacna1e // Disc1 // Esr2 // Fap // Fgf7 // Gpm6a // Htr2b // Kif5c // Ngfr // Plxnd1 // Ptpro // Rgr // Sema3c // Slit2 // Slit3 // Ttn	1.59673	0.0320962
GO:0009888	biological_process	tissue development	1	21	1229	25496	177	MGI:1922004 // MGI:109392 // MGI:95521 // MGI:2151057 // MGI:892032 // MGI:95664 // MGI:109323 // MGI:96397 // MGI:1338056 // MGI:97323 // MGI:1352751 // MGI:2154244 // MGI:1097152 // MGI:1347521 // MGI:1914921 // MGI:107557 // MGI:1315204 // MGI:1315205 // MGI:1345643 // MGI:98480 // MGI:98864	Dhcr24 // Esr2 // Fgf7 // Foxn4 // Frzb // Gata4 // Htr2b // Id2 // Klf5 // Ngfr // Ninj2 // Plxnd1 // Ptpro // Ror2 // Rpl38 // Sema3c // Slc40a1 // Slit2 // Sufu // Tal1 // Ttn	1.29943	0.0432074
GO:0009266	biological_process	response to temperature stimulus	1	5	87	25496	177	MGI:1338833 // MGI:109323 // MGI:97323 // MGI:106011 // MGI:1201400	Dio2 // Htr2b // Ngfr // St8sia1 // Stac	3.04936	0.0899101
GO:2000026	biological_process	regulation of multicellular organismal development	2	22	1234	25496	177	MGI:2447658 // MGI:104888 // MGI:95521 // MGI:892032 // MGI:95664 // MGI:107672 // MGI:99841 // MGI:96397 // MGI:97323 // MGI:97441 // MGI:2154244 // MGI:97600 // MGI:1347521 // MGI:98216 // MGI:2136419 // MGI:1315205 // MGI:102760 // MGI:1345643 // MGI:98480 // MGI:99906 // MGI:104685 // MGI:2137670	Disc1 // Fdps // Fgf7 // Frzb // Gata4 // Gpm6b // Htr7 // Id2 // Ngfr // Oprm1 // Plxnd1 // Prkch // Ror2 // Rxrg // Sarm1 // Slit2 // Star // Sufu // Tal1 // Tie1 // Twist2 // Ybx3	1.36068	0.020863
GO:0009887	biological_process	animal organ morphogenesis	4	16	786	25496	177	MGI:109392 // MGI:95521 // MGI:892032 // MGI:95664 // MGI:109323 // MGI:96397 // MGI:2154244 // MGI:1347521 // MGI:1914921 // MGI:107557 // MGI:1315204 // MGI:1315205 // MGI:1315202 // MGI:1345643 // MGI:98864 // MGI:104685	Esr2 // Fgf7 // Frzb // Gata4 // Htr2b // Id2 // Plxnd1 // Ror2 // Rpl38 // Sema3c // Slc40a1 // Slit2 // Slit3 // Sufu // Ttn // Twist2	1.55199	0.0416489
GO:0022612	biological_process	gland morphogenesis	4	6	103	25496	177	MGI:109392 // MGI:95521 // MGI:892032 // MGI:2154244 // MGI:107557 // MGI:1315205	Esr2 // Fgf7 // Frzb // Plxnd1 // Sema3c // Slit2	3.06884	0.0313812
GO:0060445	biological_process	branching involved in salivary gland morphogenesis	5	3	18	25496	177	MGI:95521 // MGI:2154244 // MGI:107557	Fgf7 // Plxnd1 // Sema3c	4.58542	0.0721401
GO:0000902	biological_process	cell morphogenesis	4	12	464	25496	177	MGI:2151057 // MGI:1333744 // MGI:107671 // MGI:1098269 // MGI:97323 // MGI:2159341 // MGI:2443135 // MGI:1097152 // MGI:107557 // MGI:1315205 // MGI:1315202 // MGI:98480	Foxn4 // Gp1ba // Gpm6a // Kif5c // Ngfr // Ntng2 // Nyap2 // Ptpro // Sema3c // Slit2 // Slit3 // Tal1	1.89736	0.0364744
GO:0032989	biological_process	cellular component morphogenesis	4	14	527	25496	177	MGI:2151057 // MGI:1333744 // MGI:107671 // MGI:1098269 // MGI:97323 // MGI:2159341 // MGI:2443135 // MGI:1097152 // MGI:107557 // MGI:1315205 // MGI:1315202 // MGI:1914902 // MGI:98480 // MGI:98864	Foxn4 // Gp1ba // Gpm6a // Kif5c // Ngfr // Ntng2 // Nyap2 // Ptpro // Sema3c // Slit2 // Slit3 // Spaca1 // Tal1 // Ttn	1.93607	0.0113336
GO:0032990	biological_process	cell part morphogenesis	4	10	334	25496	177	MGI:2151057 // MGI:107671 // MGI:1098269 // MGI:97323 // MGI:2159341 // MGI:2443135 // MGI:1097152 // MGI:107557 // MGI:1315205 // MGI:1315202	Foxn4 // Gpm6a // Kif5c // Ngfr // Ntng2 // Nyap2 // Ptpro // Sema3c // Slit2 // Slit3	2.1086	0.0407884
GO:0048588	biological_process	developmental cell growth	5	4	38	25496	177	MGI:2151057 // MGI:95664 // MGI:1315205 // MGI:1315202	Foxn4 // Gata4 // Slit2 // Slit3	3.92245	0.0441797
GO:0048812	biological_process	neuron projection morphogenesis	7	10	312	25496	177	MGI:2151057 // MGI:107671 // MGI:1098269 // MGI:97323 // MGI:2159341 // MGI:2443135 // MGI:1097152 // MGI:107557 // MGI:1315205 // MGI:1315202	Foxn4 // Gpm6a // Kif5c // Ngfr // Ntng2 // Nyap2 // Ptpro // Sema3c // Slit2 // Slit3	2.2069	0.0276729
GO:0048858	biological_process	cell projection morphogenesis	5	10	319	25496	177	MGI:2151057 // MGI:107671 // MGI:1098269 // MGI:97323 // MGI:2159341 // MGI:2443135 // MGI:1097152 // MGI:107557 // MGI:1315205 // MGI:1315202	Foxn4 // Gpm6a // Kif5c // Ngfr // Ntng2 // Nyap2 // Ptpro // Sema3c // Slit2 // Slit3	2.17489	0.0313812
GO:0120039	biological_process	plasma membrane bounded cell projection morphogenesis	5	10	316	25496	177	MGI:2151057 // MGI:107671 // MGI:1098269 // MGI:97323 // MGI:2159341 // MGI:2443135 // MGI:1097152 // MGI:107557 // MGI:1315205 // MGI:1315202	Foxn4 // Gpm6a // Kif5c // Ngfr // Ntng2 // Nyap2 // Ptpro // Sema3c // Slit2 // Slit3	2.18853	0.0300239
GO:0003300	biological_process	cardiac muscle hypertrophy	1	3	18	25496	177	MGI:95664 // MGI:109323 // MGI:98864	Gata4 // Htr2b // Ttn	4.58542	0.0721401
GO:0014896	biological_process	muscle hypertrophy	1	3	20	25496	177	MGI:95664 // MGI:109323 // MGI:98864	Gata4 // Htr2b // Ttn	4.43341	0.0877517
GO:0014897	biological_process	striated muscle hypertrophy	1	3	18	25496	177	MGI:95664 // MGI:109323 // MGI:98864	Gata4 // Htr2b // Ttn	4.58542	0.0721401
