# Supplementary material for: Comparative Transcriptome Analysis Suggests Key Roles for 5-Hydroxytryptamlne Receptors in Control of Goose Egg Production
Source: Genes (Basel). 2020 Apr 22;11(4):455. doi: 10.3390/genes11040455 (PMC7230923; doi:10.3390/genes11040455)
Supplement: Supplementary file 1 [file genes-11-00455-s001.zip › 4.Supplementary table/Supplementary Table. 8.xlsx]

## Sheet: Sheet1
GOID	Ontology	Term	Level	q	m	t	k	geneIDs	symbols	log_odds_ratio	p
GO:0051716	biological_process	cellular response to stimulus	2	80	7895	45240	325	P43353 // P05090 // B4DN07 // B7Z8H7 // H7BYE6 // O43182 // E7ENE0 // P41180 // Q9BU40 // A2VCK2 // F5H072 // Q8WUY9 // Q96QD5 // C9JEH4 // C9JF39 // C9JII1 // C9JLU8 // C9JS11 // C9JVC8 // C9JY61 // E7ET89 // Q86UW9 // Q16828 // Q06828 // P23416 // P19086 // P07359 // Q99680 // Q14833 // Q5JVS0 // C9J0X4 // F5GX36 // F5H0B1 // P56524 // P28222 // P34969 // O15503 // Q9P055 // P48357 // Q969V5 //…	ALDH3B1 // APOD // ARHGAP6 // ARHGAP6 // ARHGAP6 // ARHGAP6 // CASR // CASR // CHRDL1 // DCDC2B // DEPDC1B // DEPDC1B // DEPDC7 // DTX2 // DTX2 // DTX2 // DTX2 // DTX2 // DTX2 // DTX2 // DTX2 // DTX2 // DUSP6 // FMOD // GLRA2 // GNAZ // GP1BA // GPR22 // GRM4 // HABP4 // HDAC4 // HDAC4 // HDAC4 // HDAC4 // HTR1B // HTR7 // INSIG1 // JKAMP // LEPR // MUL1 // NEIL3 // NEK11 // NFAT5 // NOS1 // PCSK…	0.49622	0.076606
GO:0016020	cellular_component	membrane	1	132	13931	45240	325	C9IYD3 // C9IZD0 // C9JA49 // C9JH90 // C9JJS5 // C9JPY2 // C9JQC9 // H7C3N6 // Q9NW15 // Q5H9F3 // E7ENE0 // P41180 // Q96CF2 // E9PG03 // Q6V1P9 // O60469 // E7ET89 // Q86UW9 // Q4L180 // Q9UJ14 // C9JBL4 // P23416 // P19086 // E7ES66 // P07359 // Q99680 // F5H2M1 // Q14833 // P28222 // P34969 // Q5VX04 // Q96D96 // Q70UQ0 // O15503 // Q9P055 // Q68DE3 // P48357 // F8VQE1 // F8VRN8 // Q9UHB6 //…	ANO10 // ANO10 // ANO10 // ANO10 // ANO10 // ANO10 // ANO10 // ANO10 // ANO10 // BCORL1 // CASR // CASR // CHMP4C // DCHS2 // DCHS2 // DSCAM // DTX2 // DTX2 // FILIP1L // GGT7 // GLRA2 // GLRA2 // GNAZ // GP1BA // GP1BA // GPR22 // GRM4 // GRM4 // HTR1B // HTR7 // HTR7 // HVCN1 // IKBIP // INSIG1 // JKAMP // KIAA2018 // LEPR // LIMA1 // LIMA1 // LIMA1 // LRP11 // MDGA1 // MDGA1 // MDGA1 // MDGA1 …	0.399398	0.0161309
GO:0071944	cellular_component	cell periphery	2	73	6577	45240	325	C9IYD3 // C9IZD0 // C9JA49 // C9JJS5 // C9JPY2 // C9JQC9 // Q9NW15 // Q5H9F3 // E7ENE0 // P41180 // E9PG03 // Q6V1P9 // O60469 // Q9UJ14 // C9JBL4 // P23416 // P19086 // E7ES66 // P07359 // Q99680 // F5H2M1 // Q14833 // P28222 // P34969 // Q5VX04 // P48357 // F8VQE1 // F8VRN8 // Q9UHB6 // D6RFG6 // D6RHU8 // Q8NFP4 // Q8IVV8 // P29475 // Q9P0L9 // P16298 // Q13976 // Q5JP05 // H3BN55 // H3BS49 //…	ANO10 // ANO10 // ANO10 // ANO10 // ANO10 // ANO10 // ANO10 // BCORL1 // CASR // CASR // DCHS2 // DCHS2 // DSCAM // GGT7 // GLRA2 // GLRA2 // GNAZ // GP1BA // GP1BA // GPR22 // GRM4 // GRM4 // HTR1B // HTR7 // HTR7 // LEPR // LIMA1 // LIMA1 // LIMA1 // MDGA1 // MDGA1 // MDGA1 // NKAIN4 // NOS1 // PKD2L1 // PPP3CB // PRKG1 // PRKG1 // RAB27A // RAB27A // RAB27A // RAB27A // RAB27A // RAB27A // RGR…	0.627626	0.0132017
GO:0008509	molecular_function	anion transmembrane transporter activity	1	12	479	45240	325	Q9NW15 // P23416 // F5H843 // F8W0N3 // O60669 // C9J9N5 // H0YEB1 // H0YEK4 // P43004 // E7EML0 // F5GZ31 // Q2Y0W8	ANO10 // GLRA2 // SLC16A7 // SLC16A7 // SLC16A7 // SLC1A2 // SLC1A2 // SLC1A2 // SLC1A2 // SLC4A8 // SLC4A8 // SLC4A8	1.8021	0.0287339
GO:0032501	biological_process	multicellular organismal process	1	80	7847	45240	325	P05090 // Q8TAM1 // E7ENE0 // P41180 // Q9BU40 // O60469 // Q16828 // O43781 // P23416 // P07359 // Q14833 // Q5JVS0 // C9J0X4 // F5GX36 // F5H0B1 // P56524 // P28222 // P34969 // Q5VX04 // C9JSG8 // O15503 // P48357 // P51884 // D6RFG6 // D6RHU8 // Q8NFP4 // O94916 // Q9C056 // P29475 // F8WA05 // H0YKH1 // H0YLB0 // H0YLD4 // H0YLM3 // H0YLT4 // P40424 // P29122 // F5GWW4 // F5GYG0 // F5GZL9 //…	APOD // BBS10 // CASR // CASR // CHRDL1 // DSCAM // DUSP6 // DYRK3 // GLRA2 // GP1BA // GRM4 // HABP4 // HDAC4 // HDAC4 // HDAC4 // HDAC4 // HTR1B // HTR7 // HTR7 // INSIG1 // INSIG1 // LEPR // LUM // MDGA1 // MDGA1 // MDGA1 // NFAT5 // NKX6-2 // NOS1 // PBX1 // PBX1 // PBX1 // PBX1 // PBX1 // PBX1 // PBX1 // PCSK6 // PIWIL1 // PIWIL1 // PIWIL1 // PIWIL1 // PIWIL1 // PIWIL1 // PIWIL1 // PKD2L1 //…	0.505018	0.0659668
GO:0032502	biological_process	developmental process	1	71	6813	45240	325	P05090 // P41180 // Q9BU40 // O60469 // F8VZA4 // Q16828 // O43781 // P23416 // E7ES66 // P07359 // C9J0X4 // F5GX36 // F5H0B1 // P56524 // C9JSG8 // O15503 // P48357 // P51884 // D6RFG6 // D6RHU8 // Q8NFP4 // Q9C056 // P29475 // F8WA05 // H0YKH1 // H0YLB0 // H0YLD4 // H0YLM3 // H0YLT4 // P40424 // P29122 // F5GWW4 // F5GYG0 // F5GZL9 // F5H2F7 // F5H3U6 // F5H889 // Q96J94 // P16298 // Q13976 //…	APOD // CASR // CHRDL1 // DSCAM // DUSP6 // DUSP6 // DYRK3 // GLRA2 // GP1BA // GP1BA // HDAC4 // HDAC4 // HDAC4 // HDAC4 // INSIG1 // INSIG1 // LEPR // LUM // MDGA1 // MDGA1 // MDGA1 // NKX6-2 // NOS1 // PBX1 // PBX1 // PBX1 // PBX1 // PBX1 // PBX1 // PBX1 // PCSK6 // PIWIL1 // PIWIL1 // PIWIL1 // PIWIL1 // PIWIL1 // PIWIL1 // PIWIL1 // PPP3CB // PRKG1 // PRKG1 // QKI // QKI // QKI // QKI // RAB…	0.536688	0.0775813
GO:0035239	biological_process	tube morphogenesis	3	17	947	45240	325	P05090 // F8WA05 // H0YKH1 // H0YLB0 // H0YLD4 // H0YLM3 // H0YLT4 // P40424 // F5GYM3 // F5H5U6 // F5H8C8 // Q96PU8 // Q8N474 // B4DY26 // F8VVC4 // P36897 // Q03169	APOD // PBX1 // PBX1 // PBX1 // PBX1 // PBX1 // PBX1 // PBX1 // QKI // QKI // QKI // QKI // SFRP1 // TGFBR1 // TGFBR1 // TGFBR1 // TNFAIP2	1.32126	0.0670472
GO:0035295	biological_process	tube development	2	21	1223	45240	325	P05090 // F8WA05 // H0YKH1 // H0YLB0 // H0YLD4 // H0YLM3 // H0YLT4 // P40424 // F5GYM3 // F5H5U6 // F5H8C8 // Q96PU8 // P18827 // Q8N474 // E9PB98 // E9PCL8 // P32418 // B4DY26 // F8VVC4 // P36897 // Q03169	APOD // PBX1 // PBX1 // PBX1 // PBX1 // PBX1 // PBX1 // PBX1 // QKI // QKI // QKI // QKI // SDC1 // SFRP1 // SLC8A1 // SLC8A1 // SLC8A1 // TGFBR1 // TGFBR1 // TGFBR1 // TNFAIP2	1.25712	0.0329919
GO:0009611	biological_process	response to wounding	1	16	881	45240	325	P05090 // P07359 // Q5JVS0 // P29475 // Q13976 // H3BN55 // H3BS49 // H3BU81 // H3BUD9 // H3BVH7 // P51159 // Q8WTV0 // P18827 // P43004 // P32418 // P36897	APOD // GP1BA // HABP4 // NOS1 // PRKG1 // RAB27A // RAB27A // RAB27A // RAB27A // RAB27A // RAB27A // SCARB1 // SDC1 // SLC1A2 // SLC8A1 // TGFBR1	1.33802	0.0825264
GO:0030154	biological_process	cell differentiation	2	56	3885	45240	325	P05090 // Q9BU40 // O60469 // F8VZA4 // Q16828 // O43781 // C9J0X4 // F5GX36 // F5H0B1 // P56524 // D6RFG6 // D6RHU8 // Q8NFP4 // Q9C056 // P29475 // F8WA05 // H0YKH1 // H0YLB0 // H0YLD4 // H0YLM3 // H0YLT4 // P40424 // F5GWW4 // F5GYG0 // F5GZL9 // F5H2F7 // F5H3U6 // F5H889 // Q96J94 // P16298 // Q13976 // Q5JP05 // F5GYM3 // F5H5U6 // F5H8C8 // Q96PU8 // H3BN55 // H3BS49 // H3BU81 // H3BUD9 //…	APOD // CHRDL1 // DSCAM // DUSP6 // DUSP6 // DYRK3 // HDAC4 // HDAC4 // HDAC4 // HDAC4 // MDGA1 // MDGA1 // MDGA1 // NKX6-2 // NOS1 // PBX1 // PBX1 // PBX1 // PBX1 // PBX1 // PBX1 // PBX1 // PIWIL1 // PIWIL1 // PIWIL1 // PIWIL1 // PIWIL1 // PIWIL1 // PIWIL1 // PPP3CB // PRKG1 // PRKG1 // QKI // QKI // QKI // QKI // RAB27A // RAB27A // RAB27A // RAB27A // RAB27A // RAB27A // SALL3 // SDC1 // SFRP1…	1.00467	0.000196845
GO:0048869	biological_process	cellular developmental process	2	58	3997	45240	325	P05090 // Q9BU40 // O60469 // F8VZA4 // Q16828 // O43781 // E7ES66 // P07359 // C9J0X4 // F5GX36 // F5H0B1 // P56524 // D6RFG6 // D6RHU8 // Q8NFP4 // Q9C056 // P29475 // F8WA05 // H0YKH1 // H0YLB0 // H0YLD4 // H0YLM3 // H0YLT4 // P40424 // F5GWW4 // F5GYG0 // F5GZL9 // F5H2F7 // F5H3U6 // F5H889 // Q96J94 // P16298 // Q13976 // Q5JP05 // F5GYM3 // F5H5U6 // F5H8C8 // Q96PU8 // H3BN55 // H3BS49 //…	APOD // CHRDL1 // DSCAM // DUSP6 // DUSP6 // DYRK3 // GP1BA // GP1BA // HDAC4 // HDAC4 // HDAC4 // HDAC4 // MDGA1 // MDGA1 // MDGA1 // NKX6-2 // NOS1 // PBX1 // PBX1 // PBX1 // PBX1 // PBX1 // PBX1 // PBX1 // PIWIL1 // PIWIL1 // PIWIL1 // PIWIL1 // PIWIL1 // PIWIL1 // PIWIL1 // PPP3CB // PRKG1 // PRKG1 // QKI // QKI // QKI // QKI // RAB27A // RAB27A // RAB27A // RAB27A // RAB27A // RAB27A // SALL…	1.01429	0.000107719
GO:0042060	biological_process	wound healing	1	15	741	45240	325	P05090 // P07359 // Q5JVS0 // P29475 // Q13976 // H3BN55 // H3BS49 // H3BU81 // H3BUD9 // H3BVH7 // P51159 // Q8WTV0 // P18827 // P32418 // P36897	APOD // GP1BA // HABP4 // NOS1 // PRKG1 // RAB27A // RAB27A // RAB27A // RAB27A // RAB27A // RAB27A // SCARB1 // SDC1 // SLC8A1 // TGFBR1	1.49458	0.0448203
GO:0051241	biological_process	negative regulation of multicellular organismal process	2	20	1168	45240	325	P05090 // P07359 // C9J0X4 // F5GX36 // F5H0B1 // P56524 // Q9C056 // F8WA05 // H0YKH1 // H0YLB0 // H0YLD4 // H0YLM3 // H0YLT4 // P40424 // Q13976 // Q8N474 // B4DY26 // F8VVC4 // P36897 // O14904	APOD // GP1BA // HDAC4 // HDAC4 // HDAC4 // HDAC4 // NKX6-2 // PBX1 // PBX1 // PBX1 // PBX1 // PBX1 // PBX1 // PBX1 // PRKG1 // SFRP1 // TGFBR1 // TGFBR1 // TGFBR1 // WNT9A	1.25312	0.0447679
GO:0007154	biological_process	cell communication	1	80	6841	45240	325	B4DN07 // B7Z8H7 // H7BYE6 // O43182 // E7ENE0 // P41180 // Q9BU40 // A2VCK2 // F5H072 // Q8WUY9 // Q96QD5 // C9JEH4 // C9JF39 // C9JII1 // C9JLU8 // C9JS11 // C9JVC8 // C9JY61 // E7ET89 // Q86UW9 // Q16828 // Q06828 // P23416 // P19086 // P07359 // Q99680 // Q14833 // C9J0X4 // F5GX36 // F5H0B1 // P56524 // P28222 // P34969 // Q5VX04 // O15503 // P48357 // Q969V5 // O94916 // P29475 // P29122 //…	ARHGAP6 // ARHGAP6 // ARHGAP6 // ARHGAP6 // CASR // CASR // CHRDL1 // DCDC2B // DEPDC1B // DEPDC1B // DEPDC7 // DTX2 // DTX2 // DTX2 // DTX2 // DTX2 // DTX2 // DTX2 // DTX2 // DTX2 // DUSP6 // FMOD // GLRA2 // GNAZ // GP1BA // GPR22 // GRM4 // HDAC4 // HDAC4 // HDAC4 // HDAC4 // HTR1B // HTR7 // HTR7 // INSIG1 // LEPR // MUL1 // NFAT5 // NOS1 // PCSK6 // PLD1 // PLD1 // PPP3CB // PRKG1 // PRKG1 /…	0.702952	0.00146717
GO:0007165	biological_process	signal transduction	5	72	6130	45240	325	B4DN07 // B7Z8H7 // H7BYE6 // O43182 // E7ENE0 // P41180 // Q9BU40 // A2VCK2 // F5H072 // Q8WUY9 // Q96QD5 // C9JEH4 // C9JF39 // C9JII1 // C9JLU8 // C9JS11 // C9JVC8 // C9JY61 // E7ET89 // Q86UW9 // Q16828 // Q06828 // P23416 // P19086 // P07359 // Q99680 // Q14833 // C9J0X4 // F5GX36 // F5H0B1 // P56524 // P28222 // P34969 // O15503 // P48357 // Q969V5 // O94916 // P29475 // P29122 // Q13393 //…	ARHGAP6 // ARHGAP6 // ARHGAP6 // ARHGAP6 // CASR // CASR // CHRDL1 // DCDC2B // DEPDC1B // DEPDC1B // DEPDC7 // DTX2 // DTX2 // DTX2 // DTX2 // DTX2 // DTX2 // DTX2 // DTX2 // DTX2 // DUSP6 // FMOD // GLRA2 // GNAZ // GP1BA // GPR22 // GRM4 // HDAC4 // HDAC4 // HDAC4 // HDAC4 // HTR1B // HTR7 // INSIG1 // LEPR // MUL1 // NFAT5 // NOS1 // PCSK6 // PLD1 // PPP3CB // PRKG1 // PRKG1 // RAB27A // RAB2…	0.709269	0.00363189
GO:0023052	biological_process	signaling	1	76	6607	45240	325	B4DN07 // B7Z8H7 // H7BYE6 // O43182 // E7ENE0 // P41180 // Q9BU40 // A2VCK2 // F5H072 // Q8WUY9 // Q96QD5 // C9JEH4 // C9JF39 // C9JII1 // C9JLU8 // C9JS11 // C9JVC8 // C9JY61 // E7ET89 // Q86UW9 // Q16828 // Q06828 // P23416 // P19086 // P07359 // Q99680 // Q14833 // C9J0X4 // F5GX36 // F5H0B1 // P56524 // P28222 // P34969 // Q5VX04 // O15503 // P48357 // Q969V5 // O94916 // P29475 // P29122 //…	ARHGAP6 // ARHGAP6 // ARHGAP6 // ARHGAP6 // CASR // CASR // CHRDL1 // DCDC2B // DEPDC1B // DEPDC1B // DEPDC7 // DTX2 // DTX2 // DTX2 // DTX2 // DTX2 // DTX2 // DTX2 // DTX2 // DTX2 // DUSP6 // FMOD // GLRA2 // GNAZ // GP1BA // GPR22 // GRM4 // HDAC4 // HDAC4 // HDAC4 // HDAC4 // HTR1B // HTR7 // HTR7 // INSIG1 // LEPR // MUL1 // NFAT5 // NOS1 // PCSK6 // PLD1 // PPP3CB // PRKG1 // PRKG1 // RAB27A…	0.679163	0.00396459
GO:0000407	cellular_component	phagophore assembly site	4	9	36	45240	325	E9PML6 // E9PPR2 // J3KRU6 // J3KST9 // J3QR16 // J3QR83 // J3QRL1 // J9JIF6 // O75143	ATG13 // ATG13 // ATG13 // ATG13 // ATG13 // ATG13 // ATG13 // ATG13 // ATG13	5.12102	3.08231e-08
GO:0001503	biological_process	ossification	1	9	304	45240	325	E7ENE0 // P41180 // Q9BU40 // C9J0X4 // F5GX36 // F5H0B1 // P56524 // Q5TAB7 // Q8N474	CASR // CASR // CHRDL1 // HDAC4 // HDAC4 // HDAC4 // HDAC4 // RIPPLY2 // SFRP1	2.04301	0.0485863
GO:0045202	cellular_component	synapse	1	17	916	45240	325	E7ENE0 // C9JBL4 // P23416 // Q14833 // C9J0X4 // F5GX36 // F5H0B1 // P56524 // P29475 // Q86UR5 // E9PB98 // E9PCL8 // P32418 // Q8N4V2 // B4DEU3 // M0QZF3 // Q9H2B2	CASR // GLRA2 // GLRA2 // GRM4 // HDAC4 // HDAC4 // HDAC4 // HDAC4 // NOS1 // RIMS1 // SLC8A1 // SLC8A1 // SLC8A1 // SVOP // SYT4 // SYT4 // SYT4	1.36927	0.0489074
GO:0044459	cellular_component	plasma membrane part	6	39	3115	45240	325	P41180 // O60469 // Q9UJ14 // C9JBL4 // P23416 // P19086 // E7ES66 // P07359 // Q99680 // Q14833 // P28222 // P34969 // Q5VX04 // D6RFG6 // D6RHU8 // Q8NFP4 // H3BN55 // H3BS49 // H3BU81 // H3BUD9 // H3BVH7 // P51159 // P47804 // B7Z223 // B7Z257 // P49802 // Q5T3H5 // Q86UR5 // Q8WTV0 // P18827 // Q13326 // O60669 // P43004 // E9PB98 // E9PCL8 // P32418 // Q6ZQN7 // Q9NY99 // P36897	CASR // DSCAM // GGT7 // GLRA2 // GLRA2 // GNAZ // GP1BA // GP1BA // GPR22 // GRM4 // HTR1B // HTR7 // HTR7 // MDGA1 // MDGA1 // MDGA1 // RAB27A // RAB27A // RAB27A // RAB27A // RAB27A // RAB27A // RGR // RGS7 // RGS7 // RGS7 // RGS7 // RIMS1 // SCARB1 // SDC1 // SGCG // SLC16A7 // SLC1A2 // SLC8A1 // SLC8A1 // SLC8A1 // SLCO4C1 // SNTG2 // TGFBR1	0.801401	0.0648839
GO:0009791	biological_process	post-embryonic development	2	7	178	45240	325	O60469 // E9PB98 // E9PCL8 // P32418 // B4DY26 // F8VVC4 // P36897	DSCAM // SLC8A1 // SLC8A1 // SLC8A1 // TGFBR1 // TGFBR1 // TGFBR1	2.45264	0.0420116
GO:0007219	biological_process	Notch signaling pathway	5	9	154	45240	325	C9JEH4 // C9JF39 // C9JII1 // C9JLU8 // C9JS11 // C9JVC8 // C9JY61 // E7ET89 // Q86UW9	DTX2 // DTX2 // DTX2 // DTX2 // DTX2 // DTX2 // DTX2 // DTX2 // DTX2	3.02415	0.000678314
GO:0017017	molecular_function	MAP kinase tyrosine/serine/threonine phosphatase activity	3	3	19	45240	325	F8VW29 // Q16828 // Q13202	DUSP6 // DUSP6 // DUSP8	4.45805	0.0420116
GO:0033549	molecular_function	MAP kinase phosphatase activity	2	3	20	45240	325	F8VW29 // Q16828 // Q13202	DUSP6 // DUSP6 // DUSP8	4.38405	0.0478654
GO:0014070	biological_process	response to organic cyclic compound	1	16	882	45240	325	F8VZA4 // Q16828 // P28222 // P51884 // Q13126 // O43251 // P18827 // Q8N474 // E9PB98 // E9PCL8 // P32418 // P17735 // B4DY26 // F8VVC4 // P36897 // P20396	DUSP6 // DUSP6 // HTR1B // LUM // MTAP // RBFOX2 // SDC1 // SFRP1 // SLC8A1 // SLC8A1 // SLC8A1 // TAT // TGFBR1 // TGFBR1 // TGFBR1 // TRH	1.33638	0.0831479
GO:0003002	biological_process	regionalization	2	15	466	45240	325	Q16828 // Q9C056 // F8WA05 // H0YKH1 // H0YLB0 // H0YLD4 // H0YLM3 // H0YLT4 // P40424 // P29122 // Q5TAB7 // Q8N474 // B4DY26 // F8VVC4 // P36897	DUSP6 // NKX6-2 // PBX1 // PBX1 // PBX1 // PBX1 // PBX1 // PBX1 // PBX1 // PCSK6 // RIPPLY2 // SFRP1 // TGFBR1 // TGFBR1 // TGFBR1	2.16372	0.000636189
GO:0007389	biological_process	pattern specification process	2	15	605	45240	325	Q16828 // Q9C056 // F8WA05 // H0YKH1 // H0YLB0 // H0YLD4 // H0YLM3 // H0YLT4 // P40424 // P29122 // Q5TAB7 // Q8N474 // B4DY26 // F8VVC4 // P36897	DUSP6 // NKX6-2 // PBX1 // PBX1 // PBX1 // PBX1 // PBX1 // PBX1 // PBX1 // PCSK6 // RIPPLY2 // SFRP1 // TGFBR1 // TGFBR1 // TGFBR1	1.78711	0.00758674
GO:0048534	biological_process	hematopoietic or lymphoid organ development	4	14	691	45240	325	O43781 // P56524 // F8WA05 // H0YKH1 // H0YLB0 // H0YLD4 // H0YLM3 // H0YLT4 // P40424 // P16298 // Q8N474 // B4DY26 // F8VVC4 // P36897	DYRK3 // HDAC4 // PBX1 // PBX1 // PBX1 // PBX1 // PBX1 // PBX1 // PBX1 // PPP3CB // SFRP1 // TGFBR1 // TGFBR1 // TGFBR1	1.49583	0.065166
GO:0031362	cellular_component	anchored component of external side of plasma membrane	9	3	25	45240	325	Q9UJ14 // E7ES66 // P07359	GGT7 // GP1BA // GP1BA	4.06212	0.0834064
GO:0046658	cellular_component	anchored component of plasma membrane	7	6	46	45240	325	Q9UJ14 // E7ES66 // P07359 // D6RFG6 // D6RHU8 // Q8NFP4	GGT7 // GP1BA // GP1BA // MDGA1 // MDGA1 // MDGA1	4.18242	0.000374848
GO:0005834	cellular_component	heterotrimeric G-protein complex	10	5	56	45240	325	P19086 // B7Z223 // B7Z257 // P49802 // Q5T3H5	GNAZ // RGS7 // RGS7 // RGS7 // RGS7	3.63559	0.00957202
GO:0031234	cellular_component	extrinsic component of cytoplasmic side of plasma membrane	8	5	74	45240	325	P19086 // B7Z223 // B7Z257 // P49802 // Q5T3H5	GNAZ // RGS7 // RGS7 // RGS7 // RGS7	3.23349	0.0276405
GO:1905360	cellular_component	GTPase complex	1	5	56	45240	325	P19086 // B7Z223 // B7Z257 // P49802 // Q5T3H5	GNAZ // RGS7 // RGS7 // RGS7 // RGS7	3.63559	0.00957202
GO:0007599	biological_process	hemostasis	1	12	543	45240	325	E7ES66 // P07359 // Q5JVS0 // P29475 // Q13976 // H3BN55 // H3BS49 // H3BU81 // H3BUD9 // H3BVH7 // P51159 // P32418	GP1BA // GP1BA // HABP4 // NOS1 // PRKG1 // RAB27A // RAB27A // RAB27A // RAB27A // RAB27A // RAB27A // SLC8A1	1.62117	0.0734957
GO:0032940	biological_process	secretion by cell	2	19	548	45240	325	Q14833 // Q5JVS0 // P29122 // P16298 // H3BN55 // H3BS49 // H3BU81 // H3BUD9 // H3BVH7 // P51159 // Q86UR5 // Q9H2B2 // E7EWH2 // F6RNL3 // H0YKI8 // H0YKR7 // H0YLC0 // H0YM45 // Q03169	GRM4 // HABP4 // PCSK6 // PPP3CB // RAB27A // RAB27A // RAB27A // RAB27A // RAB27A // RAB27A // RIMS1 // SYT4 // TNFAIP2 // TNFAIP2 // TNFAIP2 // TNFAIP2 // TNFAIP2 // TNFAIP2 // TNFAIP2	2.27091	1.93705e-05
GO:0046903	biological_process	secretion	1	19	699	45240	325	Q14833 // Q5JVS0 // P29122 // P16298 // H3BN55 // H3BS49 // H3BU81 // H3BUD9 // H3BVH7 // P51159 // Q86UR5 // Q9H2B2 // E7EWH2 // F6RNL3 // H0YKI8 // H0YKR7 // H0YLC0 // H0YM45 // Q03169	GRM4 // HABP4 // PCSK6 // PPP3CB // RAB27A // RAB27A // RAB27A // RAB27A // RAB27A // RAB27A // RIMS1 // SYT4 // TNFAIP2 // TNFAIP2 // TNFAIP2 // TNFAIP2 // TNFAIP2 // TNFAIP2 // TNFAIP2	1.91979	0.000374848
GO:0006887	biological_process	exocytosis	2	16	333	45240	325	Q5JVS0 // P16298 // H3BN55 // H3BS49 // H3BU81 // H3BUD9 // H3BVH7 // P51159 // Q86UR5 // E7EWH2 // F6RNL3 // H0YKI8 // H0YKR7 // H0YLC0 // H0YM45 // Q03169	HABP4 // PPP3CB // RAB27A // RAB27A // RAB27A // RAB27A // RAB27A // RAB27A // RIMS1 // TNFAIP2 // TNFAIP2 // TNFAIP2 // TNFAIP2 // TNFAIP2 // TNFAIP2 // TNFAIP2	2.74164	5.10941e-06
GO:0045055	biological_process	regulated exocytosis	2	9	196	45240	325	Q5JVS0 // P16298 // H3BN55 // H3BS49 // H3BU81 // H3BUD9 // H3BVH7 // P51159 // Q86UR5	HABP4 // PPP3CB // RAB27A // RAB27A // RAB27A // RAB27A // RAB27A // RAB27A // RIMS1	2.67623	0.00343959
GO:0030017	cellular_component	sarcomere	7	8	248	45240	325	Q5JVS0 // C9J0X4 // F5GX36 // F5H0B1 // P56524 // E9PB98 // E9PCL8 // P32418	HABP4 // HDAC4 // HDAC4 // HDAC4 // HDAC4 // SLC8A1 // SLC8A1 // SLC8A1	2.16682	0.0563091
GO:0044449	cellular_component	contractile fiber part	7	8	274	45240	325	Q5JVS0 // C9J0X4 // F5GX36 // F5H0B1 // P56524 // E9PB98 // E9PCL8 // P32418	HABP4 // HDAC4 // HDAC4 // HDAC4 // HDAC4 // SLC8A1 // SLC8A1 // SLC8A1	2.02298	0.0971576
GO:0001501	biological_process	skeletal system development	2	19	624	45240	325	C9J0X4 // F5GX36 // F5H0B1 // P56524 // C9JSG8 // O15503 // P51884 // F8WA05 // H0YKH1 // H0YLB0 // H0YLD4 // H0YLM3 // H0YLT4 // P40424 // Q8N474 // B4DY26 // F8VVC4 // P36897 // O14904	HDAC4 // HDAC4 // HDAC4 // HDAC4 // INSIG1 // INSIG1 // LUM // PBX1 // PBX1 // PBX1 // PBX1 // PBX1 // PBX1 // PBX1 // SFRP1 // TGFBR1 // TGFBR1 // TGFBR1 // WNT9A	2.08354	9.71928e-05
GO:0002076	biological_process	osteoblast development	5	4	33	45240	325	C9J0X4 // F5GX36 // F5H0B1 // P56524	HDAC4 // HDAC4 // HDAC4 // HDAC4	4.07662	0.0142164
GO:0006937	biological_process	regulation of muscle contraction	1	8	132	45240	325	C9J0X4 // F5GX36 // F5H0B1 // P56524 // P29475 // E9PB98 // E9PCL8 // P32418	HDAC4 // HDAC4 // HDAC4 // HDAC4 // NOS1 // SLC8A1 // SLC8A1 // SLC8A1	3.07662	0.00159649
GO:0006942	biological_process	regulation of striated muscle contraction	1	8	63	45240	325	C9J0X4 // F5GX36 // F5H0B1 // P56524 // P29475 // E9PB98 // E9PCL8 // P32418	HDAC4 // HDAC4 // HDAC4 // HDAC4 // NOS1 // SLC8A1 // SLC8A1 // SLC8A1	4.14374	1.57444e-05
GO:0008016	biological_process	regulation of heart contraction	1	8	178	45240	325	C9J0X4 // F5GX36 // F5H0B1 // P56524 // P29475 // E9PB98 // E9PCL8 // P32418	HDAC4 // HDAC4 // HDAC4 // HDAC4 // NOS1 // SLC8A1 // SLC8A1 // SLC8A1	2.64528	0.00918472
GO:0010882	biological_process	regulation of cardiac muscle contraction by calcium ion signaling	5	7	25	45240	325	C9J0X4 // F5GX36 // F5H0B1 // P56524 // E9PB98 // E9PCL8 // P32418	HDAC4 // HDAC4 // HDAC4 // HDAC4 // SLC8A1 // SLC8A1 // SLC8A1	5.28451	7.26247e-07
GO:0019722	biological_process	calcium-mediated signaling	5	7	93	45240	325	C9J0X4 // F5GX36 // F5H0B1 // P56524 // E9PB98 // E9PCL8 // P32418	HDAC4 // HDAC4 // HDAC4 // HDAC4 // SLC8A1 // SLC8A1 // SLC8A1	3.38921	0.00151663
GO:0019932	biological_process	second-messenger-mediated signaling	5	8	208	45240	325	C9J0X4 // F5GX36 // F5H0B1 // P56524 // P29475 // E9PB98 // E9PCL8 // P32418	HDAC4 // HDAC4 // HDAC4 // HDAC4 // NOS1 // SLC8A1 // SLC8A1 // SLC8A1	2.42058	0.0206579
GO:0055117	biological_process	regulation of cardiac muscle contraction	2	8	52	45240	325	C9J0X4 // F5GX36 // F5H0B1 // P56524 // P29475 // E9PB98 // E9PCL8 // P32418	HDAC4 // HDAC4 // HDAC4 // HDAC4 // NOS1 // SLC8A1 // SLC8A1 // SLC8A1	4.42058	5.16984e-06
GO:0090257	biological_process	regulation of muscle system process	1	8	159	45240	325	C9J0X4 // F5GX36 // F5H0B1 // P56524 // P29475 // E9PB98 // E9PCL8 // P32418	HDAC4 // HDAC4 // HDAC4 // HDAC4 // NOS1 // SLC8A1 // SLC8A1 // SLC8A1	2.80813	0.00486984
GO:1903522	biological_process	regulation of blood circulation	1	8	225	45240	325	C9J0X4 // F5GX36 // F5H0B1 // P56524 // P29475 // E9PB98 // E9PCL8 // P32418	HDAC4 // HDAC4 // HDAC4 // HDAC4 // NOS1 // SLC8A1 // SLC8A1 // SLC8A1	2.30723	0.0330265
GO:0014854	biological_process	response to inactivity	1	4	10	45240	325	C9J0X4 // F5GX36 // F5H0B1 // P56524	HDAC4 // HDAC4 // HDAC4 // HDAC4	5.79909	0.000229647
GO:0014870	biological_process	response to muscle inactivity	1	4	7	45240	325	C9J0X4 // F5GX36 // F5H0B1 // P56524	HDAC4 // HDAC4 // HDAC4 // HDAC4	6.31366	5.60259e-05
GO:0014874	biological_process	response to stimulus involved in regulation of muscle adaptation	2	4	11	45240	325	C9J0X4 // F5GX36 // F5H0B1 // P56524	HDAC4 // HDAC4 // HDAC4 // HDAC4	5.66158	0.000336045
GO:0014877	biological_process	response to muscle inactivity involved in regulation of muscle adaptation	3	4	7	45240	325	C9J0X4 // F5GX36 // F5H0B1 // P56524	HDAC4 // HDAC4 // HDAC4 // HDAC4	6.31366	5.60259e-05
GO:0014894	biological_process	response to denervation involved in regulation of muscle adaptation	3	4	7	45240	325	C9J0X4 // F5GX36 // F5H0B1 // P56524	HDAC4 // HDAC4 // HDAC4 // HDAC4	6.31366	5.60259e-05
GO:0043502	biological_process	regulation of muscle adaptation	2	4	44	45240	325	C9J0X4 // F5GX36 // F5H0B1 // P56524	HDAC4 // HDAC4 // HDAC4 // HDAC4	3.66158	0.0376267
GO:0030018	cellular_component	Z disc	9	7	142	45240	325	C9J0X4 // F5GX36 // F5H0B1 // P56524 // E9PB98 // E9PCL8 // P32418	HDAC4 // HDAC4 // HDAC4 // HDAC4 // SLC8A1 // SLC8A1 // SLC8A1	2.77862	0.0129053
GO:0031674	cellular_component	I band	8	7	160	45240	325	C9J0X4 // F5GX36 // F5H0B1 // P56524 // E9PB98 // E9PCL8 // P32418	HDAC4 // HDAC4 // HDAC4 // HDAC4 // SLC8A1 // SLC8A1 // SLC8A1	2.60644	0.0236988
GO:0031672	cellular_component	A band	8	4	41	45240	325	C9J0X4 // F5GX36 // F5H0B1 // P56524	HDAC4 // HDAC4 // HDAC4 // HDAC4	3.76346	0.0294697
GO:0033558	molecular_function	protein deacetylase activity	2	4	56	45240	325	C9J0X4 // F5GX36 // F5H0B1 // P56524	HDAC4 // HDAC4 // HDAC4 // HDAC4	3.31366	0.0811928
GO:0042641	cellular_component	actomyosin	6	5	67	45240	325	C9J0X4 // F5GX36 // F5H0B1 // P56524 // Q9UHB6	HDAC4 // HDAC4 // HDAC4 // HDAC4 // LIMA1	3.37685	0.0185766
GO:0030278	biological_process	regulation of ossification	1	12	240	45240	325	C9J0X4 // F5GX36 // F5H0B1 // P56524 // F8WA05 // H0YKH1 // H0YLB0 // H0YLD4 // H0YLM3 // H0YLT4 // P40424 // Q8N474	HDAC4 // HDAC4 // HDAC4 // HDAC4 // PBX1 // PBX1 // PBX1 // PBX1 // PBX1 // PBX1 // PBX1 // SFRP1	2.79909	0.000107719
GO:0030279	biological_process	negative regulation of ossification	2	5	93	45240	325	C9J0X4 // F5GX36 // F5H0B1 // P56524 // Q8N474	HDAC4 // HDAC4 // HDAC4 // HDAC4 // SFRP1	2.90378	0.0670564
GO:0045596	biological_process	negative regulation of cell differentiation	4	19	701	45240	325	C9J0X4 // F5GX36 // F5H0B1 // P56524 // C9JSG8 // O15503 // Q9C056 // F8WA05 // H0YKH1 // H0YLB0 // H0YLD4 // H0YLM3 // H0YLT4 // P40424 // Q8N474 // B4DY26 // F8VVC4 // P36897 // O14904	HDAC4 // HDAC4 // HDAC4 // HDAC4 // INSIG1 // INSIG1 // NKX6-2 // PBX1 // PBX1 // PBX1 // PBX1 // PBX1 // PBX1 // PBX1 // SFRP1 // TGFBR1 // TGFBR1 // TGFBR1 // WNT9A	1.91567	0.000385128
GO:0045668	biological_process	negative regulation of osteoblast differentiation	5	5	57	45240	325	C9J0X4 // F5GX36 // F5H0B1 // P56524 // Q8N474	HDAC4 // HDAC4 // HDAC4 // HDAC4 // SFRP1	3.61005	0.0102841
GO:0051093	biological_process	negative regulation of developmental process	2	20	945	45240	325	C9J0X4 // F5GX36 // F5H0B1 // P56524 // C9JSG8 // O15503 // Q969V5 // Q9C056 // F8WA05 // H0YKH1 // H0YLB0 // H0YLD4 // H0YLM3 // H0YLT4 // P40424 // Q8N474 // B4DY26 // F8VVC4 // P36897 // O14904	HDAC4 // HDAC4 // HDAC4 // HDAC4 // INSIG1 // INSIG1 // MUL1 // NKX6-2 // PBX1 // PBX1 // PBX1 // PBX1 // PBX1 // PBX1 // PBX1 // SFRP1 // TGFBR1 // TGFBR1 // TGFBR1 // WNT9A	1.55877	0.00471764
GO:0006110	biological_process	regulation of glycolytic process	12	4	25	45240	325	C9J0X4 // F5GX36 // F5H0B1 // P56524	HDAC4 // HDAC4 // HDAC4 // HDAC4	4.47716	0.00609396
GO:0006140	biological_process	regulation of nucleotide metabolic process	5	8	165	45240	325	C9J0X4 // F5GX36 // F5H0B1 // P56524 // P28222 // P34969 // Q5VX04 // P29475	HDAC4 // HDAC4 // HDAC4 // HDAC4 // HTR1B // HTR7 // HTR7 // NOS1	2.75469	0.00603037
GO:0010677	biological_process	negative regulation of cellular carbohydrate metabolic process	5	4	36	45240	325	C9J0X4 // F5GX36 // F5H0B1 // P56524	HDAC4 // HDAC4 // HDAC4 // HDAC4	3.95109	0.0189575
GO:0030808	biological_process	regulation of nucleotide biosynthetic process	6	6	134	45240	325	C9J0X4 // F5GX36 // F5H0B1 // P56524 // P28222 // P29475	HDAC4 // HDAC4 // HDAC4 // HDAC4 // HTR1B // NOS1	2.63989	0.0532692
GO:0030809	biological_process	negative regulation of nucleotide biosynthetic process	9	5	47	45240	325	C9J0X4 // F5GX36 // F5H0B1 // P56524 // P28222	HDAC4 // HDAC4 // HDAC4 // HDAC4 // HTR1B	3.88835	0.00489084
GO:0030811	biological_process	regulation of nucleotide catabolic process	7	4	25	45240	325	C9J0X4 // F5GX36 // F5H0B1 // P56524	HDAC4 // HDAC4 // HDAC4 // HDAC4	4.47716	0.00609396
GO:0030812	biological_process	negative regulation of nucleotide catabolic process	11	4	8	45240	325	C9J0X4 // F5GX36 // F5H0B1 // P56524	HDAC4 // HDAC4 // HDAC4 // HDAC4	6.12102	9.71928e-05
GO:0043470	biological_process	regulation of carbohydrate catabolic process	2	4	37	45240	325	C9J0X4 // F5GX36 // F5H0B1 // P56524	HDAC4 // HDAC4 // HDAC4 // HDAC4	3.91156	0.0206579
GO:0045820	biological_process	negative regulation of glycolytic process	15	4	8	45240	325	C9J0X4 // F5GX36 // F5H0B1 // P56524	HDAC4 // HDAC4 // HDAC4 // HDAC4	6.12102	9.71928e-05
GO:0045912	biological_process	negative regulation of carbohydrate metabolic process	3	4	37	45240	325	C9J0X4 // F5GX36 // F5H0B1 // P56524	HDAC4 // HDAC4 // HDAC4 // HDAC4	3.91156	0.0206579
GO:0045980	biological_process	negative regulation of nucleotide metabolic process	8	5	62	45240	325	C9J0X4 // F5GX36 // F5H0B1 // P56524 // P28222	HDAC4 // HDAC4 // HDAC4 // HDAC4 // HTR1B	3.48875	0.0135291
GO:0051193	biological_process	regulation of cofactor metabolic process	2	4	47	45240	325	C9J0X4 // F5GX36 // F5H0B1 // P56524	HDAC4 // HDAC4 // HDAC4 // HDAC4	3.56643	0.0462023
GO:0051195	biological_process	negative regulation of cofactor metabolic process	5	4	11	45240	325	C9J0X4 // F5GX36 // F5H0B1 // P56524	HDAC4 // HDAC4 // HDAC4 // HDAC4	5.66158	0.000336045
GO:0051196	biological_process	regulation of coenzyme metabolic process	2	4	39	45240	325	C9J0X4 // F5GX36 // F5H0B1 // P56524	HDAC4 // HDAC4 // HDAC4 // HDAC4	3.83561	0.0246038
GO:0051198	biological_process	negative regulation of coenzyme metabolic process	6	4	8	45240	325	C9J0X4 // F5GX36 // F5H0B1 // P56524	HDAC4 // HDAC4 // HDAC4 // HDAC4	6.12102	9.71928e-05
GO:0062014	biological_process	negative regulation of small molecule metabolic process	3	7	114	45240	325	C9J0X4 // F5GX36 // F5H0B1 // P56524 // P28222 // C9JSG8 // O15503	HDAC4 // HDAC4 // HDAC4 // HDAC4 // HTR1B // INSIG1 // INSIG1	3.09548	0.00462354
GO:1900371	biological_process	regulation of purine nucleotide biosynthetic process	7	6	134	45240	325	C9J0X4 // F5GX36 // F5H0B1 // P56524 // P28222 // P29475	HDAC4 // HDAC4 // HDAC4 // HDAC4 // HTR1B // NOS1	2.63989	0.0532692
GO:1900372	biological_process	negative regulation of purine nucleotide biosynthetic process	11	5	47	45240	325	C9J0X4 // F5GX36 // F5H0B1 // P56524 // P28222	HDAC4 // HDAC4 // HDAC4 // HDAC4 // HTR1B	3.88835	0.00489084
GO:1900542	biological_process	regulation of purine nucleotide metabolic process	5	8	162	45240	325	C9J0X4 // F5GX36 // F5H0B1 // P56524 // P28222 // P34969 // Q5VX04 // P29475	HDAC4 // HDAC4 // HDAC4 // HDAC4 // HTR1B // HTR7 // HTR7 // NOS1	2.78117	0.00537963
GO:1900543	biological_process	negative regulation of purine nucleotide metabolic process	9	5	60	45240	325	C9J0X4 // F5GX36 // F5H0B1 // P56524 // P28222	HDAC4 // HDAC4 // HDAC4 // HDAC4 // HTR1B	3.53605	0.0121533
GO:1903578	biological_process	regulation of ATP metabolic process	5	4	30	45240	325	C9J0X4 // F5GX36 // F5H0B1 // P56524	HDAC4 // HDAC4 // HDAC4 // HDAC4	4.21412	0.0106655
GO:1903579	biological_process	negative regulation of ATP metabolic process	10	4	12	45240	325	C9J0X4 // F5GX36 // F5H0B1 // P56524	HDAC4 // HDAC4 // HDAC4 // HDAC4	5.53605	0.000457627
GO:2001169	biological_process	regulation of ATP biosynthetic process	8	4	28	45240	325	C9J0X4 // F5GX36 // F5H0B1 // P56524	HDAC4 // HDAC4 // HDAC4 // HDAC4	4.31366	0.0089682
GO:2001170	biological_process	negative regulation of ATP biosynthetic process	12	4	10	45240	325	C9J0X4 // F5GX36 // F5H0B1 // P56524	HDAC4 // HDAC4 // HDAC4 // HDAC4	5.79909	0.000229647
GO:0010830	biological_process	regulation of myotube differentiation	2	4	50	45240	325	C9J0X4 // F5GX36 // F5H0B1 // P56524	HDAC4 // HDAC4 // HDAC4 // HDAC4	3.47716	0.0563091
GO:0048742	biological_process	regulation of skeletal muscle fiber development	4	3	13	45240	325	C9J0X4 // F5GX36 // F5H0B1	HDAC4 // HDAC4 // HDAC4	5.00554	0.0154109
GO:0004993	molecular_function	G-protein coupled serotonin receptor activity	3	3	18	45240	325	P28222 // P34969 // Q5VX04	HTR1B // HTR7 // HTR7	4.53605	0.0369852
GO:0099589	molecular_function	serotonin receptor activity	1	3	18	45240	325	P28222 // P34969 // Q5VX04	HTR1B // HTR7 // HTR7	4.53605	0.0369852
GO:0042310	biological_process	vasoconstriction	3	4	31	45240	325	P28222 // P34969 // Q5VX04 // P32418	HTR1B // HTR7 // HTR7 // SLC8A1	4.16682	0.0117786
GO:0097756	biological_process	negative regulation of blood vessel diameter	3	4	31	45240	325	P28222 // P34969 // Q5VX04 // P32418	HTR1B // HTR7 // HTR7 // SLC8A1	4.16682	0.0117786
GO:0009268	biological_process	response to pH	1	4	32	45240	325	F8VPF7 // F8W0B3 // Q96D96 // Q9P0L9	HVCN1 // HVCN1 // HVCN1 // PKD2L1	4.12102	0.0129053
GO:0015077	molecular_function	monovalent inorganic cation transmembrane transporter activity	2	14	722	45240	325	F8VPF7 // F8W0B3 // Q96D96 // Q9P0L9 // C9J9N5 // H0YEB1 // H0YEK4 // P43004 // E7EV41 // E9PB98 // E9PCL8 // F5H5B3 // F6VPY9 // P32418	HVCN1 // HVCN1 // HVCN1 // PKD2L1 // SLC1A2 // SLC1A2 // SLC1A2 // SLC1A2 // SLC8A1 // SLC8A1 // SLC8A1 // SLC8A1 // SLC8A1 // SLC8A1	1.43252	0.092162
GO:0015252	molecular_function	proton channel activity	4	3	7	45240	325	F8VPF7 // F8W0B3 // Q96D96	HVCN1 // HVCN1 // HVCN1	5.89862	0.00320884
GO:0048568	biological_process	embryonic organ development	3	16	613	45240	325	C9JSG8 // O15503 // F8WA05 // H0YKH1 // H0YLB0 // H0YLD4 // H0YLM3 // H0YLT4 // P40424 // E9PB98 // E9PCL8 // P32418 // B4DY26 // F8VVC4 // P36897 // O14904	INSIG1 // INSIG1 // PBX1 // PBX1 // PBX1 // PBX1 // PBX1 // PBX1 // PBX1 // SLC8A1 // SLC8A1 // SLC8A1 // TGFBR1 // TGFBR1 // TGFBR1 // WNT9A	1.86127	0.00301135
GO:1904888	biological_process	cranial skeletal system development	1	5	82	45240	325	C9JSG8 // O15503 // B4DY26 // F8VVC4 // P36897	INSIG1 // INSIG1 // TGFBR1 // TGFBR1 // TGFBR1	3.08539	0.0420116
GO:0021527	biological_process	spinal cord association neuron differentiation	6	3	19	45240	325	D6RFG6 // D6RHU8 // Q8NFP4	MDGA1 // MDGA1 // MDGA1	4.45805	0.0420116
GO:0004645	molecular_function	phosphorylase activity	1	3	14	45240	325	B4DUC8 // J3QSB7 // Q13126	MTAP // MTAP // MTAP	4.89862	0.0187156
GO:0006166	biological_process	purine ribonucleoside salvage	13	3	8	45240	325	B4DUC8 // J3QSB7 // Q13126	MTAP // MTAP // MTAP	5.70598	0.00464877
GO:0043101	biological_process	purine-containing compound salvage	9	3	19	45240	325	B4DUC8 // J3QSB7 // Q13126	MTAP // MTAP // MTAP	4.45805	0.0420116
GO:0043174	biological_process	nucleoside salvage	10	3	19	45240	325	B4DUC8 // J3QSB7 // Q13126	MTAP // MTAP // MTAP	4.45805	0.0420116
GO:0004731	molecular_function	purine-nucleoside phosphorylase activity	1	3	6	45240	325	B4DUC8 // J3QSB7 // Q13126	MTAP // MTAP // MTAP	6.12102	0.00194309
GO:0035270	biological_process	endocrine system development	2	11	202	45240	325	Q9C056 // F8WA05 // H0YKH1 // H0YLB0 // H0YLD4 // H0YLM3 // H0YLT4 // P40424 // B4DY26 // F8VVC4 // P36897	NKX6-2 // PBX1 // PBX1 // PBX1 // PBX1 // PBX1 // PBX1 // PBX1 // TGFBR1 // TGFBR1 // TGFBR1	2.92224	0.000142199
GO:0042692	biological_process	muscle cell differentiation	3	9	320	45240	325	P29475 // F5GYM3 // F5H5U6 // F5H8C8 // Q96PU8 // P18827 // E9PB98 // E9PCL8 // P32418	NOS1 // QKI // QKI // QKI // QKI // SDC1 // SLC8A1 // SLC8A1 // SLC8A1	1.96901	0.0663465
GO:0001655	biological_process	urogenital system development	2	12	464	45240	325	F8WA05 // H0YKH1 // H0YLB0 // H0YLD4 // H0YLM3 // H0YLT4 // P40424 // P18827 // Q8N474 // B4DY26 // F8VVC4 // P36897	PBX1 // PBX1 // PBX1 // PBX1 // PBX1 // PBX1 // PBX1 // SDC1 // SFRP1 // TGFBR1 // TGFBR1 // TGFBR1	1.848	0.0220672
GO:0001657	biological_process	ureteric bud development	6	9	163	45240	325	F8WA05 // H0YKH1 // H0YLB0 // H0YLD4 // H0YLM3 // H0YLT4 // P40424 // P18827 // Q8N474	PBX1 // PBX1 // PBX1 // PBX1 // PBX1 // PBX1 // PBX1 // SDC1 // SFRP1	2.94221	0.00101392
GO:0001658	biological_process	branching involved in ureteric bud morphogenesis	10	7	87	45240	325	F8WA05 // H0YKH1 // H0YLB0 // H0YLD4 // H0YLM3 // H0YLT4 // P40424	PBX1 // PBX1 // PBX1 // PBX1 // PBX1 // PBX1 // PBX1	3.48543	0.00106878
GO:0001822	biological_process	kidney development	4	12	383	45240	325	F8WA05 // H0YKH1 // H0YLB0 // H0YLD4 // H0YLM3 // H0YLT4 // P40424 // P18827 // Q8N474 // B4DY26 // F8VVC4 // P36897	PBX1 // PBX1 // PBX1 // PBX1 // PBX1 // PBX1 // PBX1 // SDC1 // SFRP1 // TGFBR1 // TGFBR1 // TGFBR1	2.12478	0.0054581
GO:0001823	biological_process	mesonephros development	4	9	176	45240	325	F8WA05 // H0YKH1 // H0YLB0 // H0YLD4 // H0YLM3 // H0YLT4 // P40424 // P18827 // Q8N474	PBX1 // PBX1 // PBX1 // PBX1 // PBX1 // PBX1 // PBX1 // SDC1 // SFRP1	2.83151	0.00164355
GO:0060675	biological_process	ureteric bud morphogenesis	10	7	95	45240	325	F8WA05 // H0YKH1 // H0YLB0 // H0YLD4 // H0YLM3 // H0YLT4 // P40424	PBX1 // PBX1 // PBX1 // PBX1 // PBX1 // PBX1 // PBX1	3.35851	0.00167066
GO:0060993	biological_process	kidney morphogenesis	5	7	135	45240	325	F8WA05 // H0YKH1 // H0YLB0 // H0YLD4 // H0YLM3 // H0YLT4 // P40424	PBX1 // PBX1 // PBX1 // PBX1 // PBX1 // PBX1 // PBX1	2.85155	0.0102854
GO:0061326	biological_process	renal tubule development	5	7	138	45240	325	F8WA05 // H0YKH1 // H0YLB0 // H0YLD4 // H0YLM3 // H0YLT4 // P40424	PBX1 // PBX1 // PBX1 // PBX1 // PBX1 // PBX1 // PBX1	2.81985	0.0113501
GO:0061333	biological_process	renal tubule morphogenesis	6	7	115	45240	325	F8WA05 // H0YKH1 // H0YLB0 // H0YLD4 // H0YLM3 // H0YLT4 // P40424	PBX1 // PBX1 // PBX1 // PBX1 // PBX1 // PBX1 // PBX1	3.08288	0.00476213
GO:0072001	biological_process	renal system development	3	12	396	45240	325	F8WA05 // H0YKH1 // H0YLB0 // H0YLD4 // H0YLM3 // H0YLT4 // P40424 // P18827 // Q8N474 // B4DY26 // F8VVC4 // P36897	PBX1 // PBX1 // PBX1 // PBX1 // PBX1 // PBX1 // PBX1 // SDC1 // SFRP1 // TGFBR1 // TGFBR1 // TGFBR1	2.07662	0.00706604
GO:0072006	biological_process	nephron development	4	7	195	45240	325	F8WA05 // H0YKH1 // H0YLB0 // H0YLD4 // H0YLM3 // H0YLT4 // P40424	PBX1 // PBX1 // PBX1 // PBX1 // PBX1 // PBX1 // PBX1	2.32104	0.0660489
GO:0072009	biological_process	nephron epithelium development	6	7	159	45240	325	F8WA05 // H0YKH1 // H0YLB0 // H0YLD4 // H0YLM3 // H0YLT4 // P40424	PBX1 // PBX1 // PBX1 // PBX1 // PBX1 // PBX1 // PBX1	2.61549	0.0229263
GO:0072028	biological_process	nephron morphogenesis	7	7	113	45240	325	F8WA05 // H0YKH1 // H0YLB0 // H0YLD4 // H0YLM3 // H0YLT4 // P40424	PBX1 // PBX1 // PBX1 // PBX1 // PBX1 // PBX1 // PBX1	3.10819	0.00440668
GO:0072073	biological_process	kidney epithelium development	5	9	218	45240	325	F8WA05 // H0YKH1 // H0YLB0 // H0YLD4 // H0YLM3 // H0YLT4 // P40424 // P18827 // Q8N474	PBX1 // PBX1 // PBX1 // PBX1 // PBX1 // PBX1 // PBX1 // SDC1 // SFRP1	2.52276	0.00655793
GO:0072078	biological_process	nephron tubule morphogenesis	9	7	108	45240	325	F8WA05 // H0YKH1 // H0YLB0 // H0YLD4 // H0YLM3 // H0YLT4 // P40424	PBX1 // PBX1 // PBX1 // PBX1 // PBX1 // PBX1 // PBX1	3.17348	0.00343959
GO:0072080	biological_process	nephron tubule development	6	7	136	45240	325	F8WA05 // H0YKH1 // H0YLB0 // H0YLD4 // H0YLM3 // H0YLT4 // P40424	PBX1 // PBX1 // PBX1 // PBX1 // PBX1 // PBX1 // PBX1	2.84091	0.0106655
GO:0072088	biological_process	nephron epithelium morphogenesis	7	7	110	45240	325	F8WA05 // H0YKH1 // H0YLB0 // H0YLD4 // H0YLM3 // H0YLT4 // P40424	PBX1 // PBX1 // PBX1 // PBX1 // PBX1 // PBX1 // PBX1	3.14701	0.00380385
GO:0072163	biological_process	mesonephric epithelium development	5	9	165	45240	325	F8WA05 // H0YKH1 // H0YLB0 // H0YLD4 // H0YLM3 // H0YLT4 // P40424 // P18827 // Q8N474	PBX1 // PBX1 // PBX1 // PBX1 // PBX1 // PBX1 // PBX1 // SDC1 // SFRP1	2.92462	0.00107642
GO:0072164	biological_process	mesonephric tubule development	6	9	165	45240	325	F8WA05 // H0YKH1 // H0YLB0 // H0YLD4 // H0YLM3 // H0YLT4 // P40424 // P18827 // Q8N474	PBX1 // PBX1 // PBX1 // PBX1 // PBX1 // PBX1 // PBX1 // SDC1 // SFRP1	2.92462	0.00107642
GO:0072171	biological_process	mesonephric tubule morphogenesis	9	7	96	45240	325	F8WA05 // H0YKH1 // H0YLB0 // H0YLD4 // H0YLM3 // H0YLT4 // P40424	PBX1 // PBX1 // PBX1 // PBX1 // PBX1 // PBX1 // PBX1	3.34341	0.00177158
GO:0009952	biological_process	anterior/posterior pattern specification	2	13	317	45240	325	F8WA05 // H0YKH1 // H0YLB0 // H0YLD4 // H0YLM3 // H0YLT4 // P40424 // P29122 // Q5TAB7 // Q8N474 // B4DY26 // F8VVC4 // P36897	PBX1 // PBX1 // PBX1 // PBX1 // PBX1 // PBX1 // PBX1 // PCSK6 // RIPPLY2 // SFRP1 // TGFBR1 // TGFBR1 // TGFBR1	2.51312	0.000263938
GO:0009954	biological_process	proximal/distal pattern formation	2	7	59	45240	325	F8WA05 // H0YKH1 // H0YLB0 // H0YLD4 // H0YLM3 // H0YLT4 // P40424	PBX1 // PBX1 // PBX1 // PBX1 // PBX1 // PBX1 // PBX1	4.04573	0.000117072
GO:0030325	biological_process	adrenal gland development	3	7	44	45240	325	F8WA05 // H0YKH1 // H0YLB0 // H0YLD4 // H0YLM3 // H0YLT4 // P40424	PBX1 // PBX1 // PBX1 // PBX1 // PBX1 // PBX1 // PBX1	4.46894	2.12073e-05
GO:0030326	biological_process	embryonic limb morphogenesis	5	8	190	45240	325	F8WA05 // H0YKH1 // H0YLB0 // H0YLD4 // H0YLM3 // H0YLT4 // P40424 // O14904	PBX1 // PBX1 // PBX1 // PBX1 // PBX1 // PBX1 // PBX1 // WNT9A	2.55116	0.0124728
GO:0035107	biological_process	appendage morphogenesis	3	9	215	45240	325	F8WA05 // H0YKH1 // H0YLB0 // H0YLD4 // H0YLM3 // H0YLT4 // P40424 // Q9BXA9 // O14904	PBX1 // PBX1 // PBX1 // PBX1 // PBX1 // PBX1 // PBX1 // SALL3 // WNT9A	2.54275	0.00603037
GO:0035108	biological_process	limb morphogenesis	4	9	215	45240	325	F8WA05 // H0YKH1 // H0YLB0 // H0YLD4 // H0YLM3 // H0YLT4 // P40424 // Q9BXA9 // O14904	PBX1 // PBX1 // PBX1 // PBX1 // PBX1 // PBX1 // PBX1 // SALL3 // WNT9A	2.54275	0.00603037
GO:0035113	biological_process	embryonic appendage morphogenesis	4	8	190	45240	325	F8WA05 // H0YKH1 // H0YLB0 // H0YLD4 // H0YLM3 // H0YLT4 // P40424 // O14904	PBX1 // PBX1 // PBX1 // PBX1 // PBX1 // PBX1 // PBX1 // WNT9A	2.55116	0.0124728
GO:0048736	biological_process	appendage development	2	9	232	45240	325	F8WA05 // H0YKH1 // H0YLB0 // H0YLD4 // H0YLM3 // H0YLT4 // P40424 // Q9BXA9 // O14904	PBX1 // PBX1 // PBX1 // PBX1 // PBX1 // PBX1 // PBX1 // SALL3 // WNT9A	2.43296	0.00955234
GO:0060173	biological_process	limb development	2	9	232	45240	325	F8WA05 // H0YKH1 // H0YLB0 // H0YLD4 // H0YLM3 // H0YLT4 // P40424 // Q9BXA9 // O14904	PBX1 // PBX1 // PBX1 // PBX1 // PBX1 // PBX1 // PBX1 // SALL3 // WNT9A	2.43296	0.00955234
GO:0035162	biological_process	embryonic hemopoiesis	5	7	38	45240	325	F8WA05 // H0YKH1 // H0YLB0 // H0YLD4 // H0YLM3 // H0YLT4 // P40424	PBX1 // PBX1 // PBX1 // PBX1 // PBX1 // PBX1 // PBX1	4.68044	1.11999e-05
GO:0048536	biological_process	spleen development	4	7	39	45240	325	F8WA05 // H0YKH1 // H0YLB0 // H0YLD4 // H0YLM3 // H0YLT4 // P40424	PBX1 // PBX1 // PBX1 // PBX1 // PBX1 // PBX1 // PBX1	4.64297	1.2208e-05
GO:0048538	biological_process	thymus development	5	10	62	45240	325	F8WA05 // H0YKH1 // H0YLB0 // H0YLD4 // H0YLM3 // H0YLT4 // P40424 // B4DY26 // F8VVC4 // P36897	PBX1 // PBX1 // PBX1 // PBX1 // PBX1 // PBX1 // PBX1 // TGFBR1 // TGFBR1 // TGFBR1	4.48875	7.8607e-08
GO:0048706	biological_process	embryonic skeletal system development	3	11	212	45240	325	F8WA05 // H0YKH1 // H0YLB0 // H0YLD4 // H0YLM3 // H0YLT4 // P40424 // B4DY26 // F8VVC4 // P36897 // O14904	PBX1 // PBX1 // PBX1 // PBX1 // PBX1 // PBX1 // PBX1 // TGFBR1 // TGFBR1 // TGFBR1 // WNT9A	2.85253	0.000206811
GO:0003006	biological_process	developmental process involved in reproduction	3	18	883	45240	325	P40424 // F5GWW4 // F5GYG0 // F5GZL9 // F5H2F7 // F5H3U6 // F5H889 // Q96J94 // F5GYM3 // F5H5U6 // F5H8C8 // Q96PU8 // P18827 // Q8N474 // E9PB98 // E9PCL8 // P32418 // P18405	PBX1 // PIWIL1 // PIWIL1 // PIWIL1 // PIWIL1 // PIWIL1 // PIWIL1 // PIWIL1 // QKI // QKI // QKI // QKI // SDC1 // SFRP1 // SLC8A1 // SLC8A1 // SLC8A1 // SRD5A1	1.50467	0.0135062
GO:0003727	molecular_function	single-stranded RNA binding	2	7	61	45240	325	F5GWW4 // F5GYG0 // F5GZL9 // F5H2F7 // F5H3U6 // F5H889 // Q96J94	PIWIL1 // PIWIL1 // PIWIL1 // PIWIL1 // PIWIL1 // PIWIL1 // PIWIL1	3.99763	0.000142199
GO:0003729	molecular_function	mRNA binding	2	7	125	45240	325	F5GWW4 // F5GYG0 // F5GZL9 // F5H2F7 // F5H3U6 // F5H889 // Q96J94	PIWIL1 // PIWIL1 // PIWIL1 // PIWIL1 // PIWIL1 // PIWIL1 // PIWIL1	2.96259	0.00707878
GO:0005844	cellular_component	polysome	1	7	40	45240	325	F5GWW4 // F5GYG0 // F5GZL9 // F5H2F7 // F5H3U6 // F5H889 // Q96J94	PIWIL1 // PIWIL1 // PIWIL1 // PIWIL1 // PIWIL1 // PIWIL1 // PIWIL1	4.60644	1.38286e-05
GO:0005845	cellular_component	mRNA cap binding complex	3	7	21	45240	325	F5GWW4 // F5GYG0 // F5GZL9 // F5H2F7 // F5H3U6 // F5H889 // Q96J94	PIWIL1 // PIWIL1 // PIWIL1 // PIWIL1 // PIWIL1 // PIWIL1 // PIWIL1	5.53605	2.52086e-07
GO:0034518	cellular_component	RNA cap binding complex	1	7	26	45240	325	F5GWW4 // F5GYG0 // F5GZL9 // F5H2F7 // F5H3U6 // F5H889 // Q96J94	PIWIL1 // PIWIL1 // PIWIL1 // PIWIL1 // PIWIL1 // PIWIL1 // PIWIL1	5.22793	9.2186e-07
GO:0007276	biological_process	gamete generation	4	15	810	45240	325	F5GWW4 // F5GYG0 // F5GZL9 // F5H2F7 // F5H3U6 // F5H889 // Q96J94 // F5GYM3 // F5H5U6 // F5H8C8 // Q96PU8 // Q6ZQN7 // B4DY26 // F8VVC4 // P36897	PIWIL1 // PIWIL1 // PIWIL1 // PIWIL1 // PIWIL1 // PIWIL1 // PIWIL1 // QKI // QKI // QKI // QKI // SLCO4C1 // TGFBR1 // TGFBR1 // TGFBR1	1.36613	0.0958319
GO:0007281	biological_process	germ cell development	6	11	279	45240	325	F5GWW4 // F5GYG0 // F5GZL9 // F5H2F7 // F5H3U6 // F5H889 // Q96J94 // F5GYM3 // F5H5U6 // F5H8C8 // Q96PU8	PIWIL1 // PIWIL1 // PIWIL1 // PIWIL1 // PIWIL1 // PIWIL1 // PIWIL1 // QKI // QKI // QKI // QKI	2.45633	0.00181266
GO:0007286	biological_process	spermatid development	7	11	133	45240	325	F5GWW4 // F5GYG0 // F5GZL9 // F5H2F7 // F5H3U6 // F5H889 // Q96J94 // F5GYM3 // F5H5U6 // F5H8C8 // Q96PU8	PIWIL1 // PIWIL1 // PIWIL1 // PIWIL1 // PIWIL1 // PIWIL1 // PIWIL1 // QKI // QKI // QKI // QKI	3.52516	5.16984e-06
GO:0022412	biological_process	cellular process involved in reproduction in multicellular organism	3	15	414	45240	325	F5GWW4 // F5GYG0 // F5GZL9 // F5H2F7 // F5H3U6 // F5H889 // Q96J94 // F5GYM3 // F5H5U6 // F5H8C8 // Q96PU8 // Q8N474 // B4DY26 // F8VVC4 // P36897	PIWIL1 // PIWIL1 // PIWIL1 // PIWIL1 // PIWIL1 // PIWIL1 // PIWIL1 // QKI // QKI // QKI // QKI // SFRP1 // TGFBR1 // TGFBR1 // TGFBR1	2.33442	0.000191524
GO:0048515	biological_process	spermatid differentiation	6	11	143	45240	325	F5GWW4 // F5GYG0 // F5GZL9 // F5H2F7 // F5H3U6 // F5H889 // Q96J94 // F5GYM3 // F5H5U6 // F5H8C8 // Q96PU8	PIWIL1 // PIWIL1 // PIWIL1 // PIWIL1 // PIWIL1 // PIWIL1 // PIWIL1 // QKI // QKI // QKI // QKI	3.42058	1.00449e-05
GO:0033391	cellular_component	chromatoid body	6	7	17	45240	325	F5GWW4 // F5GYG0 // F5GZL9 // F5H2F7 // F5H3U6 // F5H889 // Q96J94	PIWIL1 // PIWIL1 // PIWIL1 // PIWIL1 // PIWIL1 // PIWIL1 // PIWIL1	5.84091	6.17349e-08
GO:0035770	cellular_component	ribonucleoprotein granule	5	7	125	45240	325	F5GWW4 // F5GYG0 // F5GZL9 // F5H2F7 // F5H3U6 // F5H889 // Q96J94	PIWIL1 // PIWIL1 // PIWIL1 // PIWIL1 // PIWIL1 // PIWIL1 // PIWIL1	2.96259	0.00707878
GO:0036464	cellular_component	cytoplasmic ribonucleoprotein granule	6	7	125	45240	325	F5GWW4 // F5GYG0 // F5GZL9 // F5H2F7 // F5H3U6 // F5H889 // Q96J94	PIWIL1 // PIWIL1 // PIWIL1 // PIWIL1 // PIWIL1 // PIWIL1 // PIWIL1	2.96259	0.00707878
GO:0034584	molecular_function	piRNA binding	2	7	10	45240	325	F5GWW4 // F5GYG0 // F5GZL9 // F5H2F7 // F5H3U6 // F5H889 // Q96J94	PIWIL1 // PIWIL1 // PIWIL1 // PIWIL1 // PIWIL1 // PIWIL1 // PIWIL1	6.60644	1.67566e-09
GO:0034587	biological_process	piRNA metabolic process	7	7	17	45240	325	F5GWW4 // F5GYG0 // F5GZL9 // F5H2F7 // F5H3U6 // F5H889 // Q96J94	PIWIL1 // PIWIL1 // PIWIL1 // PIWIL1 // PIWIL1 // PIWIL1 // PIWIL1	5.84091	6.17349e-08
GO:0015081	molecular_function	sodium ion transmembrane transporter activity	3	11	274	45240	325	Q9P0L9 // C9J9N5 // H0YEB1 // H0YEK4 // P43004 // E7EV41 // E9PB98 // E9PCL8 // F5H5B3 // F6VPY9 // P32418	PKD2L1 // SLC1A2 // SLC1A2 // SLC1A2 // SLC1A2 // SLC8A1 // SLC8A1 // SLC8A1 // SLC8A1 // SLC8A1 // SLC8A1	2.48241	0.00159649
GO:0004690	molecular_function	cyclic nucleotide-dependent protein kinase activity	3	4	14	45240	325	B1ALS0 // Q13976 // Q5JP05 // Q5SQU3	PRKG1 // PRKG1 // PRKG1 // PRKG1	5.31366	0.000830693
GO:0004692	molecular_function	cGMP-dependent protein kinase activity	3	4	6	45240	325	B1ALS0 // Q13976 // Q5JP05 // Q5SQU3	PRKG1 // PRKG1 // PRKG1 // PRKG1	6.53605	2.82878e-05
GO:0042759	biological_process	long-chain fatty acid biosynthetic process	9	4	13	45240	325	F5GYM3 // F5H5U6 // F5H8C8 // Q96PU8	QKI // QKI // QKI // QKI	5.42058	0.000636189
GO:0001750	cellular_component	photoreceptor outer segment	6	6	68	45240	325	H3BN55 // H3BS49 // H3BU81 // H3BUD9 // H3BVH7 // P51159	RAB27A // RAB27A // RAB27A // RAB27A // RAB27A // RAB27A	3.61852	0.00262706
GO:0097730	cellular_component	non-motile cilium	2	6	98	45240	325	H3BN55 // H3BS49 // H3BU81 // H3BUD9 // H3BVH7 // P51159	RAB27A // RAB27A // RAB27A // RAB27A // RAB27A // RAB27A	3.09127	0.0128996
GO:0097731	cellular_component	9+0 non-motile cilium	2	6	94	45240	325	H3BN55 // H3BS49 // H3BU81 // H3BUD9 // H3BVH7 // P51159	RAB27A // RAB27A // RAB27A // RAB27A // RAB27A // RAB27A	3.15139	0.0106974
GO:0097733	cellular_component	photoreceptor cell cilium	4	6	94	45240	325	H3BN55 // H3BS49 // H3BU81 // H3BUD9 // H3BVH7 // P51159	RAB27A // RAB27A // RAB27A // RAB27A // RAB27A // RAB27A	3.15139	0.0106974
GO:0030318	biological_process	melanocyte differentiation	3	6	54	45240	325	H3BN55 // H3BS49 // H3BU81 // H3BUD9 // H3BVH7 // P51159	RAB27A // RAB27A // RAB27A // RAB27A // RAB27A // RAB27A	3.95109	0.000840887
GO:0043473	biological_process	pigmentation	1	6	127	45240	325	H3BN55 // H3BS49 // H3BU81 // H3BUD9 // H3BVH7 // P51159	RAB27A // RAB27A // RAB27A // RAB27A // RAB27A // RAB27A	2.71729	0.0420116
GO:0048066	biological_process	developmental pigmentation	1	6	78	45240	325	H3BN55 // H3BS49 // H3BU81 // H3BUD9 // H3BVH7 // P51159	RAB27A // RAB27A // RAB27A // RAB27A // RAB27A // RAB27A	3.42058	0.00488827
GO:0050931	biological_process	pigment cell differentiation	3	6	60	45240	325	H3BN55 // H3BS49 // H3BU81 // H3BUD9 // H3BVH7 // P51159	RAB27A // RAB27A // RAB27A // RAB27A // RAB27A // RAB27A	3.79909	0.00142412
GO:0030667	cellular_component	secretory granule membrane	10	6	86	45240	325	H3BN55 // H3BS49 // H3BU81 // H3BUD9 // H3BVH7 // P51159	RAB27A // RAB27A // RAB27A // RAB27A // RAB27A // RAB27A	3.27971	0.0074781
GO:0017022	molecular_function	myosin binding	1	6	57	45240	325	H3BN55 // H3BS49 // H3BU81 // H3BUD9 // H3BVH7 // P51159	RAB27A // RAB27A // RAB27A // RAB27A // RAB27A // RAB27A	3.87309	0.00107642
GO:0031489	molecular_function	myosin V binding	1	6	11	45240	325	H3BN55 // H3BS49 // H3BU81 // H3BUD9 // H3BVH7 // P51159	RAB27A // RAB27A // RAB27A // RAB27A // RAB27A // RAB27A	6.24655	1.66899e-07
GO:0032400	biological_process	melanosome localization	2	6	29	45240	325	H3BN55 // H3BS49 // H3BU81 // H3BUD9 // H3BVH7 // P51159	RAB27A // RAB27A // RAB27A // RAB27A // RAB27A // RAB27A	4.848	3.74314e-05
GO:0032401	biological_process	establishment of melanosome localization	3	6	24	45240	325	H3BN55 // H3BS49 // H3BU81 // H3BUD9 // H3BVH7 // P51159	RAB27A // RAB27A // RAB27A // RAB27A // RAB27A // RAB27A	5.12102	1.44457e-05
GO:0032402	biological_process	melanosome transport	6	6	23	45240	325	H3BN55 // H3BS49 // H3BU81 // H3BUD9 // H3BVH7 // P51159	RAB27A // RAB27A // RAB27A // RAB27A // RAB27A // RAB27A	5.18242	1.2208e-05
GO:0033059	biological_process	cellular pigmentation	2	6	47	45240	325	H3BN55 // H3BS49 // H3BU81 // H3BUD9 // H3BVH7 // P51159	RAB27A // RAB27A // RAB27A // RAB27A // RAB27A // RAB27A	4.15139	0.000412944
GO:0051648	biological_process	vesicle localization	1	7	198	45240	325	H3BN55 // H3BS49 // H3BU81 // H3BUD9 // H3BVH7 // P51159 // Q86UR5	RAB27A // RAB27A // RAB27A // RAB27A // RAB27A // RAB27A // RIMS1	2.29901	0.0709795
GO:0051650	biological_process	establishment of vesicle localization	3	7	187	45240	325	H3BN55 // H3BS49 // H3BU81 // H3BUD9 // H3BVH7 // P51159 // Q86UR5	RAB27A // RAB27A // RAB27A // RAB27A // RAB27A // RAB27A // RIMS1	2.38148	0.0532692
GO:0051875	biological_process	pigment granule localization	2	6	30	45240	325	H3BN55 // H3BS49 // H3BU81 // H3BUD9 // H3BVH7 // P51159	RAB27A // RAB27A // RAB27A // RAB27A // RAB27A // RAB27A	4.79909	4.52833e-05
GO:0051904	biological_process	pigment granule transport	5	6	24	45240	325	H3BN55 // H3BS49 // H3BU81 // H3BUD9 // H3BVH7 // P51159	RAB27A // RAB27A // RAB27A // RAB27A // RAB27A // RAB27A	5.12102	1.44457e-05
GO:0051905	biological_process	establishment of pigment granule localization	3	6	25	45240	325	H3BN55 // H3BS49 // H3BU81 // H3BUD9 // H3BVH7 // P51159	RAB27A // RAB27A // RAB27A // RAB27A // RAB27A // RAB27A	5.06212	1.76333e-05
GO:0042470	cellular_component	melanosome	5	6	104	45240	325	H3BN55 // H3BS49 // H3BU81 // H3BUD9 // H3BVH7 // P51159	RAB27A // RAB27A // RAB27A // RAB27A // RAB27A // RAB27A	3.00554	0.0166642
GO:0048770	cellular_component	pigment granule	5	6	104	45240	325	H3BN55 // H3BS49 // H3BU81 // H3BUD9 // H3BVH7 // P51159	RAB27A // RAB27A // RAB27A // RAB27A // RAB27A // RAB27A	3.00554	0.0166642
GO:0001906	biological_process	cell killing	1	6	52	45240	325	H3BN55 // H3BS49 // H3BU81 // H3BUD9 // H3BVH7 // P51159	RAB27A // RAB27A // RAB27A // RAB27A // RAB27A // RAB27A	4.00554	0.00069808
GO:0001909	biological_process	leukocyte mediated cytotoxicity	1	6	34	45240	325	H3BN55 // H3BS49 // H3BU81 // H3BUD9 // H3BVH7 // P51159	RAB27A // RAB27A // RAB27A // RAB27A // RAB27A // RAB27A	4.61852	8.84747e-05
GO:0001913	biological_process	T cell mediated cytotoxicity	3	6	12	45240	325	H3BN55 // H3BS49 // H3BU81 // H3BUD9 // H3BVH7 // P51159	RAB27A // RAB27A // RAB27A // RAB27A // RAB27A // RAB27A	6.12102	2.71457e-07
GO:0002285	biological_process	lymphocyte activation involved in immune response	4	6	109	45240	325	H3BN55 // H3BS49 // H3BU81 // H3BUD9 // H3BVH7 // P51159	RAB27A // RAB27A // RAB27A // RAB27A // RAB27A // RAB27A	2.93779	0.0206579
GO:0002286	biological_process	T cell activation involved in immune response	5	6	57	45240	325	H3BN55 // H3BS49 // H3BU81 // H3BUD9 // H3BVH7 // P51159	RAB27A // RAB27A // RAB27A // RAB27A // RAB27A // RAB27A	3.87309	0.00107642
GO:0002456	biological_process	T cell mediated immunity	2	6	28	45240	325	H3BN55 // H3BS49 // H3BU81 // H3BUD9 // H3BVH7 // P51159	RAB27A // RAB27A // RAB27A // RAB27A // RAB27A // RAB27A	4.89862	3.06967e-05
GO:0043299	biological_process	leukocyte degranulation	2	6	38	45240	325	H3BN55 // H3BS49 // H3BU81 // H3BUD9 // H3BVH7 // P51159	RAB27A // RAB27A // RAB27A // RAB27A // RAB27A // RAB27A	4.45805	0.000143826
GO:0043316	biological_process	cytotoxic T cell degranulation	7	6	6	45240	325	H3BN55 // H3BS49 // H3BU81 // H3BUD9 // H3BVH7 // P51159	RAB27A // RAB27A // RAB27A // RAB27A // RAB27A // RAB27A	7.12102	1.67566e-09
GO:0002228	biological_process	natural killer cell mediated immunity	4	6	26	45240	325	H3BN55 // H3BS49 // H3BU81 // H3BUD9 // H3BVH7 // P51159	RAB27A // RAB27A // RAB27A // RAB27A // RAB27A // RAB27A	5.00554	2.07136e-05
GO:0002323	biological_process	natural killer cell activation involved in immune response	5	6	9	45240	325	H3BN55 // H3BS49 // H3BU81 // H3BUD9 // H3BVH7 // P51159	RAB27A // RAB27A // RAB27A // RAB27A // RAB27A // RAB27A	6.53605	5.52875e-08
GO:0030101	biological_process	natural killer cell activation	2	6	46	45240	325	H3BN55 // H3BS49 // H3BU81 // H3BUD9 // H3BVH7 // P51159	RAB27A // RAB27A // RAB27A // RAB27A // RAB27A // RAB27A	4.18242	0.000374848
GO:0042267	biological_process	natural killer cell mediated cytotoxicity	4	6	26	45240	325	H3BN55 // H3BS49 // H3BU81 // H3BUD9 // H3BVH7 // P51159	RAB27A // RAB27A // RAB27A // RAB27A // RAB27A // RAB27A	5.00554	2.07136e-05
GO:0043320	biological_process	natural killer cell degranulation	7	6	9	45240	325	H3BN55 // H3BS49 // H3BU81 // H3BUD9 // H3BVH7 // P51159	RAB27A // RAB27A // RAB27A // RAB27A // RAB27A // RAB27A	6.53605	5.52875e-08
GO:0005545	molecular_function	1-phosphatidylinositol binding	2	5	30	45240	325	Q8WTV0 // E5RGY9 // E9PDG8 // F5GWN7 // O60641	SCARB1 // SNAP91 // SNAP91 // SNAP91 // SNAP91	4.53605	0.000776668
GO:0015291	molecular_function	secondary active transmembrane transporter activity	1	17	412	45240	325	A6NIM6 // F5H843 // F8W0N3 // O60669 // C9J9N5 // H0YEB1 // H0YEK4 // P43004 // E7EML0 // F5GZ31 // Q2Y0W8 // E7EV41 // E9PB98 // E9PCL8 // F5H5B3 // F6VPY9 // P32418	SLC15A5 // SLC16A7 // SLC16A7 // SLC16A7 // SLC1A2 // SLC1A2 // SLC1A2 // SLC1A2 // SLC4A8 // SLC4A8 // SLC4A8 // SLC8A1 // SLC8A1 // SLC8A1 // SLC8A1 // SLC8A1 // SLC8A1	2.52198	1.17487e-05
GO:0022804	molecular_function	active transmembrane transporter activity	1	17	680	45240	325	A6NIM6 // F5H843 // F8W0N3 // O60669 // C9J9N5 // H0YEB1 // H0YEK4 // P43004 // E7EML0 // F5GZ31 // Q2Y0W8 // E7EV41 // E9PB98 // E9PCL8 // F5H5B3 // F6VPY9 // P32418	SLC15A5 // SLC16A7 // SLC16A7 // SLC16A7 // SLC1A2 // SLC1A2 // SLC1A2 // SLC1A2 // SLC4A8 // SLC4A8 // SLC4A8 // SLC8A1 // SLC8A1 // SLC8A1 // SLC8A1 // SLC8A1 // SLC8A1	1.79909	0.00283409
GO:0015355	molecular_function	secondary active monocarboxylate transmembrane transporter activity	4	3	26	45240	325	F5H843 // F8W0N3 // O60669	SLC16A7 // SLC16A7 // SLC16A7	4.00554	0.0929775
GO:0017153	molecular_function	sodium:dicarboxylate symporter activity	6	4	30	45240	325	C9J9N5 // H0YEB1 // H0YEK4 // P43004	SLC1A2 // SLC1A2 // SLC1A2 // SLC1A2	4.21412	0.0106655
GO:0005432	molecular_function	calcium:sodium antiporter activity	5	6	16	45240	325	E7EV41 // E9PB98 // E9PCL8 // F5H5B3 // F6VPY9 // P32418	SLC8A1 // SLC8A1 // SLC8A1 // SLC8A1 // SLC8A1 // SLC8A1	5.70598	1.57871e-06
GO:0015297	molecular_function	antiporter activity	1	6	103	45240	325	E7EV41 // E9PB98 // E9PCL8 // F5H5B3 // F6VPY9 // P32418	SLC8A1 // SLC8A1 // SLC8A1 // SLC8A1 // SLC8A1 // SLC8A1	3.01948	0.0160828
GO:0015298	molecular_function	solute:cation antiporter activity	2	6	58	45240	325	E7EV41 // E9PB98 // E9PCL8 // F5H5B3 // F6VPY9 // P32418	SLC8A1 // SLC8A1 // SLC8A1 // SLC8A1 // SLC8A1 // SLC8A1	3.848	0.0011792
GO:0015368	molecular_function	calcium:cation antiporter activity	4	6	21	45240	325	E7EV41 // E9PB98 // E9PCL8 // F5H5B3 // F6VPY9 // P32418	SLC8A1 // SLC8A1 // SLC8A1 // SLC8A1 // SLC8A1 // SLC8A1	5.31366	8.30292e-06
GO:0015491	molecular_function	cation:cation antiporter activity	3	6	44	45240	325	E7EV41 // E9PB98 // E9PCL8 // F5H5B3 // F6VPY9 // P32418	SLC8A1 // SLC8A1 // SLC8A1 // SLC8A1 // SLC8A1 // SLC8A1	4.24655	0.000308159
GO:0099516	molecular_function	ion antiporter activity	2	6	71	45240	325	E7EV41 // E9PB98 // E9PCL8 // F5H5B3 // F6VPY9 // P32418	SLC8A1 // SLC8A1 // SLC8A1 // SLC8A1 // SLC8A1 // SLC8A1	3.55623	0.00320884
GO:0010762	biological_process	regulation of fibroblast migration	3	3	18	45240	325	E9PB98 // E9PCL8 // P32418	SLC8A1 // SLC8A1 // SLC8A1	4.53605	0.0369852
GO:0010763	biological_process	positive regulation of fibroblast migration	5	3	13	45240	325	E9PB98 // E9PCL8 // P32418	SLC8A1 // SLC8A1 // SLC8A1	5.00554	0.0154109
GO:0010880	biological_process	regulation of release of sequestered calcium ion into cytosol by sarcoplasmic reticulum	5	3	24	45240	325	E9PB98 // E9PCL8 // P32418	SLC8A1 // SLC8A1 // SLC8A1	4.12102	0.0764478
GO:0010881	biological_process	regulation of cardiac muscle contraction by regulation of the release of sequestered calcium ion	6	3	20	45240	325	E9PB98 // E9PCL8 // P32418	SLC8A1 // SLC8A1 // SLC8A1	4.38405	0.0478654
GO:0010644	biological_process	cell communication by electrical coupling	1	3	11	45240	325	E9PB98 // E9PCL8 // P32418	SLC8A1 // SLC8A1 // SLC8A1	5.24655	0.0102854
GO:0086064	biological_process	cell communication by electrical coupling involved in cardiac conduction	3	3	7	45240	325	E9PB98 // E9PCL8 // P32418	SLC8A1 // SLC8A1 // SLC8A1	5.89862	0.00320884
GO:0030276	molecular_function	clathrin binding	1	5	44	45240	325	E5RGY9 // E9PDG8 // F5GWN7 // O60641 // Q9H2B2	SNAP91 // SNAP91 // SNAP91 // SNAP91 // SYT4	3.98351	0.0038567
GO:0048268	biological_process	clathrin coat assembly	3	4	29	45240	325	E5RGY9 // E9PDG8 // F5GWN7 // O60641	SNAP91 // SNAP91 // SNAP91 // SNAP91	4.26303	0.00975745
GO:0004675	molecular_function	transmembrane receptor protein serine/threonine kinase activity	4	8	38	45240	325	B4DY26 // F8VRH6 // F8VVC4 // F8VXZ5 // F8W0K6 // F8W1R9 // H0YHS4 // P36897	TGFBR1 // TGFBR1 // TGFBR1 // TGFBR1 // TGFBR1 // TGFBR1 // TGFBR1 // TGFBR1	4.87309	5.18277e-07
GO:0005024	molecular_function	transforming growth factor beta-activated receptor activity	4	8	37	45240	325	B4DY26 // F8VRH6 // F8VVC4 // F8VXZ5 // F8W0K6 // F8W1R9 // H0YHS4 // P36897	TGFBR1 // TGFBR1 // TGFBR1 // TGFBR1 // TGFBR1 // TGFBR1 // TGFBR1 // TGFBR1	4.91156	4.46037e-07
GO:0019199	molecular_function	transmembrane receptor protein kinase activity	3	8	170	45240	325	B4DY26 // F8VRH6 // F8VVC4 // F8VXZ5 // F8W0K6 // F8W1R9 // H0YHS4 // P36897	TGFBR1 // TGFBR1 // TGFBR1 // TGFBR1 // TGFBR1 // TGFBR1 // TGFBR1 // TGFBR1	2.71162	0.00706604
GO:0008354	biological_process	germ cell migration	5	3	22	45240	325	B4DY26 // F8VVC4 // P36897	TGFBR1 // TGFBR1 // TGFBR1	4.24655	0.0615616
GO:0032331	biological_process	negative regulation of chondrocyte differentiation	5	4	28	45240	325	B4DY26 // F8VVC4 // P36897 // O14904	TGFBR1 // TGFBR1 // TGFBR1 // WNT9A	4.31366	0.0089682
GO:0061037	biological_process	negative regulation of cartilage development	4	4	35	45240	325	B4DY26 // F8VVC4 // P36897 // O14904	TGFBR1 // TGFBR1 // TGFBR1 // WNT9A	3.99173	0.0172457
GO:0050431	molecular_function	transforming growth factor beta binding	2	3	25	45240	325	B4DY26 // F8VVC4 // P36897	TGFBR1 // TGFBR1 // TGFBR1	4.06212	0.0834064
GO:0060017	biological_process	parathyroid gland development	3	3	11	45240	325	B4DY26 // F8VVC4 // P36897	TGFBR1 // TGFBR1 // TGFBR1	5.24655	0.0102854
GO:0060037	biological_process	pharyngeal system development	3	3	25	45240	325	B4DY26 // F8VVC4 // P36897	TGFBR1 // TGFBR1 // TGFBR1	4.06212	0.0834064
GO:0000145	cellular_component	exocyst	5	7	52	45240	325	E7EWH2 // F6RNL3 // H0YKI8 // H0YKR7 // H0YLC0 // H0YM45 // Q03169	TNFAIP2 // TNFAIP2 // TNFAIP2 // TNFAIP2 // TNFAIP2 // TNFAIP2 // TNFAIP2	4.22793	5.70586e-05
GO:0099023	cellular_component	tethering complex	1	7	97	45240	325	E7EWH2 // F6RNL3 // H0YKI8 // H0YKR7 // H0YLC0 // H0YM45 // Q03169	TNFAIP2 // TNFAIP2 // TNFAIP2 // TNFAIP2 // TNFAIP2 // TNFAIP2 // TNFAIP2	3.32846	0.00185734
