# Supplementary material for: Comparative Transcriptome Analysis Suggests Key Roles for 5-Hydroxytryptamlne Receptors in Control of Goose Egg Production
Source: Genes (Basel). 2020 Apr 22;11(4):455. doi: 10.3390/genes11040455 (PMC7230923; doi:10.3390/genes11040455)
Supplement: Supplementary file 1 [file genes-11-00455-s001.zip › 4.Supplementary table/Supplementary Table. 9.xlsx]

## Sheet: Sheet1
GOID	Ontology	Term	Level	q	m	t	k	geneIDs	symbols	log_odds_ratio	p
GO:0007275	biological_process	multicellular organism development	2	34	3605	25496	115	MGI:99602 // MGI:106927 // MGI:3513977 // MGI:103297 // MGI:101770 // MGI:88346 // MGI:105093 // MGI:2153518 // MGI:1289147 // MGI:1342286 // MGI:1858277 // MGI:107821 // MGI:96070 // MGI:1096873 // MGI:1927594 // MGI:2447076 // MGI:1096343 // MGI:892970 // MGI:1341819 // MGI:1289160 // MGI:97314 // MGI:1352738 // MGI:97491 // MGI:1202307 // MGI:892014 // MGI:1346523 // MGI:1340062 // MGI:102462 …	Acan // Aff3 // Apcdd1 // Atp7b // Bfsp1 // Cd8a // Cnn2 // Dmbx1 // E2f7 // Flii // Gal3st1 // Has2 // Hbegf // Irf4 // Itm2c // Kif26b // Lhx8 // Mal // Mlf1 // Mpzl2 // Nefm // Nkx6-2 // Pax7 // Phlda2 // Sfrp1 // Sgcb // Sgk1 // Slc9a1 // Slco4c1 // Sp9 // Sparc // Tal1 // Ttn // Wnt9a	1.06417	0.0190087
GO:0032502	biological_process	developmental process	1	38	3970	25496	115	MGI:99602 // MGI:106927 // MGI:3513977 // MGI:103297 // MGI:101770 // MGI:88346 // MGI:105093 // MGI:2153518 // MGI:1289147 // MGI:1342286 // MGI:1858277 // MGI:95692 // MGI:107821 // MGI:96070 // MGI:1096873 // MGI:1927594 // MGI:2447076 // MGI:1096343 // MGI:892970 // MGI:1341819 // MGI:1289160 // MGI:97314 // MGI:2443902 // MGI:1352738 // MGI:106184 // MGI:97491 // MGI:1202307 // MGI:1926321 /…	Acan // Aff3 // Apcdd1 // Atp7b // Bfsp1 // Cd8a // Cnn2 // Dmbx1 // E2f7 // Flii // Gal3st1 // Gdf9 // Has2 // Hbegf // Irf4 // Itm2c // Kif26b // Lhx8 // Mal // Mlf1 // Mpzl2 // Nefm // Nell1 // Nkx6-2 // Npm1 // Pax7 // Phlda2 // Postn // Sfrp1 // Sgcb // Sgk1 // Slc9a1 // Slco4c1 // Sp9 // Sparc // Tal1 // Ttn // Wnt9a	1.0855	0.00503558
GO:0048513	biological_process	animal organ development	3	23	2231	25496	115	MGI:99602 // MGI:3513977 // MGI:103297 // MGI:101770 // MGI:88346 // MGI:105093 // MGI:1289147 // MGI:107821 // MGI:1096873 // MGI:2447076 // MGI:1096343 // MGI:1341819 // MGI:1289160 // MGI:1352738 // MGI:97491 // MGI:1202307 // MGI:892014 // MGI:1346523 // MGI:102462 // MGI:98373 // MGI:98480 // MGI:98864 // MGI:2446084	Acan // Apcdd1 // Atp7b // Bfsp1 // Cd8a // Cnn2 // E2f7 // Has2 // Irf4 // Kif26b // Lhx8 // Mlf1 // Mpzl2 // Nkx6-2 // Pax7 // Phlda2 // Sfrp1 // Sgcb // Slc9a1 // Sparc // Tal1 // Ttn // Wnt9a	1.19258	0.0850156
GO:0048731	biological_process	system development	2	29	3037	25496	115	MGI:99602 // MGI:3513977 // MGI:103297 // MGI:101770 // MGI:88346 // MGI:105093 // MGI:1289147 // MGI:1858277 // MGI:107821 // MGI:96070 // MGI:1096873 // MGI:1927594 // MGI:2447076 // MGI:1096343 // MGI:892970 // MGI:1341819 // MGI:1289160 // MGI:97314 // MGI:1352738 // MGI:97491 // MGI:1202307 // MGI:892014 // MGI:1346523 // MGI:1340062 // MGI:102462 // MGI:98373 // MGI:98480 // MGI:98864 // MG…	Acan // Apcdd1 // Atp7b // Bfsp1 // Cd8a // Cnn2 // E2f7 // Gal3st1 // Has2 // Hbegf // Irf4 // Itm2c // Kif26b // Lhx8 // Mal // Mlf1 // Mpzl2 // Nefm // Nkx6-2 // Pax7 // Phlda2 // Sfrp1 // Sgcb // Sgk1 // Slc9a1 // Sparc // Tal1 // Ttn // Wnt9a	1.08204	0.0503086
GO:0048856	biological_process	anatomical structure development	1	36	3790	25496	115	MGI:99602 // MGI:106927 // MGI:3513977 // MGI:103297 // MGI:101770 // MGI:88346 // MGI:105093 // MGI:2153518 // MGI:1289147 // MGI:1342286 // MGI:1858277 // MGI:95692 // MGI:107821 // MGI:96070 // MGI:1096873 // MGI:1927594 // MGI:2447076 // MGI:1096343 // MGI:892970 // MGI:1341819 // MGI:1289160 // MGI:97314 // MGI:1352738 // MGI:97491 // MGI:1202307 // MGI:1926321 // MGI:892014 // MGI:1346523 /…	Acan // Aff3 // Apcdd1 // Atp7b // Bfsp1 // Cd8a // Cnn2 // Dmbx1 // E2f7 // Flii // Gal3st1 // Gdf9 // Has2 // Hbegf // Irf4 // Itm2c // Kif26b // Lhx8 // Mal // Mlf1 // Mpzl2 // Nefm // Nkx6-2 // Pax7 // Phlda2 // Postn // Sfrp1 // Sgcb // Sgk1 // Slc9a1 // Slco4c1 // Sp9 // Sparc // Tal1 // Ttn // Wnt9a	1.07444	0.0104047
GO:0009987	biological_process	cellular process	1	81	12133	25496	115	MGI:99602 // MGI:106927 // MGI:3050566 // MGI:3513977 // MGI:2144423 // MGI:103297 // MGI:1859216 // MGI:1915260 // MGI:101770 // MGI:88248 // MGI:107899 // MGI:88346 // MGI:107434 // MGI:1858227 // MGI:105093 // MGI:2153518 // MGI:1927168 // MGI:1289147 // MGI:1919340 // MGI:1913833 // MGI:2442921 // MGI:1919115 // MGI:102779 // MGI:1342286 // MGI:1858277 // MGI:95692 // MGI:2153060 // MGI:11948…	Acan // Aff3 // Akap6 // Apcdd1 // Arhgap44 // Atp7b // Avpr1a // Bambi // Bfsp1 // Calb1 // Cd36 // Cd8a // Cdh8 // Cdkl2 // Cnn2 // Dmbx1 // Dusp14 // E2f7 // Entpd8 // Exosc1 // Fbxl21 // Fbxo30 // Fen1 // Flii // Gal3st1 // Gdf9 // Gjc2 // Gpc1 // Has2 // Hbegf // Htr1b // Htr1f // Irf4 // Itm2c // Kcnb1 // Kcnd2 // Kcnk9 // Kif18b // Kif26b // Klhl2 // Lhx8 // Lpar3 // Mal // Mlf1 // Mocs3 /…	0.565695	0.00164962
GO:0005488	molecular_function	binding	1	81	11103	25496	115	MGI:99602 // MGI:1353468 // MGI:106927 // MGI:3050566 // MGI:3513977 // MGI:103297 // MGI:1859216 // MGI:1915260 // MGI:101770 // MGI:88248 // MGI:107899 // MGI:88345 // MGI:88346 // MGI:107434 // MGI:1858227 // MGI:1926210 // MGI:105093 // MGI:1917824 // MGI:2153518 // MGI:1289147 // MGI:1915476 // MGI:1919340 // MGI:1913833 // MGI:2442921 // MGI:1919115 // MGI:102779 // MGI:1342286 // MGI:30423…	Acan // Adamts8 // Aff3 // Akap6 // Apcdd1 // Atp7b // Avpr1a // Bambi // Bfsp1 // Calb1 // Cd36 // Cd72 // Cd8a // Cdh8 // Cdkl2 // Cenpk // Cnn2 // Cpm // Dmbx1 // E2f7 // Efcab2 // Entpd8 // Exosc1 // Fbxl21 // Fbxo30 // Fen1 // Flii // Frmpd4 // Gdf9 // Gpc1 // Grap2 // Hbegf // Htr1b // Htr1f // Irf4 // Itm2c // Kcnb1 // Kcnd2 // Kcnk9 // Kif18b // Kif26b // Klhl2 // Lhx8 // Lpar3 // Mlf1 //…	0.693681	3.49696e-05
GO:0005509	molecular_function	calcium ion binding	1	11	552	25496	115	MGI:99602 // MGI:88248 // MGI:107434 // MGI:1915476 // MGI:1891705 // MGI:2443902 // MGI:99684 // MGI:1338798 // MGI:2384873 // MGI:98373 // MGI:98864	Acan // Calb1 // Cdh8 // Efcab2 // Myl10 // Nell1 // Ryr3 // S100a11 // Scgn // Sparc // Ttn	2.1434	0.0381315
GO:0043167	molecular_function	ion binding	1	45	5609	25496	115	MGI:99602 // MGI:1353468 // MGI:103297 // MGI:88248 // MGI:107899 // MGI:107434 // MGI:1858227 // MGI:1917824 // MGI:1915476 // MGI:1919340 // MGI:1919115 // MGI:102779 // MGI:3042378 // MGI:1194891 // MGI:96070 // MGI:96274 // MGI:99842 // MGI:1927594 // MGI:102663 // MGI:2446979 // MGI:2447076 // MGI:1096343 // MGI:1929469 // MGI:1916622 // MGI:1891705 // MGI:2443902 // MGI:106184 // MGI:127717…	Acan // Adamts8 // Atp7b // Calb1 // Cd36 // Cdh8 // Cdkl2 // Cpm // Efcab2 // Entpd8 // Fbxo30 // Fen1 // Frmpd4 // Gpc1 // Hbegf // Htr1b // Htr1f // Itm2c // Kcnd2 // Kif18b // Kif26b // Lhx8 // Lpar3 // Mocs3 // Myl10 // Nell1 // Npm1 // Pde9a // Phlda2 // Postn // Prkcb // Rnf146 // Rpain // Ryr3 // S100a11 // Scgn // Scp2 // Serpina10 // Sfrp1 // Sgk1 // Sp9 // Sparc // Steap3 // Tecpr1 // …	0.830818	0.0265953
GO:0005539	molecular_function	glycosaminoglycan binding	1	7	156	25496	115	MGI:99602 // MGI:1353468 // MGI:96070 // MGI:2443902 // MGI:1926321 // MGI:2667725 // MGI:892014	Acan // Adamts8 // Hbegf // Nell1 // Postn // Serpina10 // Sfrp1	3.31445	0.0104047
GO:0008201	molecular_function	heparin binding	3	6	118	25496	115	MGI:1353468 // MGI:96070 // MGI:2443902 // MGI:1926321 // MGI:2667725 // MGI:892014	Adamts8 // Hbegf // Nell1 // Postn // Serpina10 // Sfrp1	3.49481	0.0197894
GO:1901681	molecular_function	sulfur compound binding	1	8	190	25496	115	MGI:1353468 // MGI:1194891 // MGI:96070 // MGI:2443902 // MGI:1926321 // MGI:98254 // MGI:2667725 // MGI:892014	Adamts8 // Gpc1 // Hbegf // Nell1 // Postn // Scp2 // Serpina10 // Sfrp1	3.22264	0.00503558
GO:0005622	cellular_component	intracellular	2	79	11497	25496	115	MGI:106927 // MGI:3050566 // MGI:2144423 // MGI:103297 // MGI:1859216 // MGI:1915260 // MGI:3044626 // MGI:101770 // MGI:88248 // MGI:107899 // MGI:1858227 // MGI:1926210 // MGI:105093 // MGI:1917824 // MGI:2153518 // MGI:1927168 // MGI:1289147 // MGI:1913833 // MGI:2442921 // MGI:102779 // MGI:1342286 // MGI:3042378 // MGI:1277193 // MGI:1858277 // MGI:1194891 // MGI:1333842 // MGI:1859281 // MG…	Aff3 // Akap6 // Arhgap44 // Atp7b // Avpr1a // Bambi // Begain // Bfsp1 // Calb1 // Cd36 // Cdkl2 // Cenpk // Cnn2 // Cpm // Dmbx1 // Dusp14 // E2f7 // Exosc1 // Fbxl21 // Fen1 // Flii // Frmpd4 // G6pc2 // Gal3st1 // Gpc1 // Grap2 // Hgfac // Htr1b // Irf4 // Itm2c // Kcnd2 // Kcnk9 // Kif18b // Kif26b // Klhl2 // Kpna7 // Lhx8 // Lpar3 // Mal // Mlf1 // Mocs3 // Myl10 // Myom3 // Myoz2 // Nefm…	0.607304	0.00114764
GO:0005623	cellular_component	cell	1	97	14373	25496	115	MGI:106927 // MGI:3050566 // MGI:3513977 // MGI:2144423 // MGI:103297 // MGI:1859216 // MGI:1915260 // MGI:3044626 // MGI:101770 // MGI:88248 // MGI:107899 // MGI:88345 // MGI:88346 // MGI:107434 // MGI:1858227 // MGI:1926210 // MGI:105093 // MGI:1917824 // MGI:2386403 // MGI:2153518 // MGI:1927168 // MGI:1289147 // MGI:1919340 // MGI:1913833 // MGI:2442921 // MGI:102779 // MGI:1342286 // MGI:304…	Aff3 // Akap6 // Apcdd1 // Arhgap44 // Atp7b // Avpr1a // Bambi // Begain // Bfsp1 // Calb1 // Cd36 // Cd72 // Cd8a // Cdh8 // Cdkl2 // Cenpk // Cnn2 // Cpm // Csmd3 // Dmbx1 // Dusp14 // E2f7 // Entpd8 // Exosc1 // Fbxl21 // Fen1 // Flii // Frmpd4 // G6pc2 // Gabrp // Gal3st1 // Gjc2 // Gpc1 // Grap2 // Has2 // Hbegf // Hgfac // Htr1b // Htr1f // Irf4 // Itm2c // Kcnb1 // Kcnd2 // Kcnk9 // Kif18…	0.581332	1.47451e-06
GO:0043226	cellular_component	organelle	1	71	10060	25496	115	MGI:106927 // MGI:3050566 // MGI:103297 // MGI:1859216 // MGI:101770 // MGI:88248 // MGI:107899 // MGI:1858227 // MGI:1926210 // MGI:105093 // MGI:1917824 // MGI:2153518 // MGI:1927168 // MGI:1289147 // MGI:1913833 // MGI:2442921 // MGI:102779 // MGI:1342286 // MGI:3042378 // MGI:1277193 // MGI:1858277 // MGI:1194891 // MGI:1333842 // MGI:1859281 // MGI:1096873 // MGI:1927594 // MGI:102663 // MGI…	Aff3 // Akap6 // Atp7b // Avpr1a // Bfsp1 // Calb1 // Cd36 // Cdkl2 // Cenpk // Cnn2 // Cpm // Dmbx1 // Dusp14 // E2f7 // Exosc1 // Fbxl21 // Fen1 // Flii // Frmpd4 // G6pc2 // Gal3st1 // Gpc1 // Grap2 // Hgfac // Irf4 // Itm2c // Kcnd2 // Kcnk9 // Kif18b // Kif26b // Klhl2 // Kpna7 // Lhx8 // Lpar3 // Mal // Mlf1 // Myl10 // Myom3 // Myoz2 // Nefm // Nell1 // Nkx6-2 // Npm1 // Ociad2 // Olfm4 //…	0.645898	0.00267989
GO:0043227	cellular_component	membrane-bounded organelle	1	62	8963	25496	115	MGI:106927 // MGI:3050566 // MGI:103297 // MGI:1859216 // MGI:101770 // MGI:88248 // MGI:107899 // MGI:1858227 // MGI:1926210 // MGI:1917824 // MGI:2153518 // MGI:1927168 // MGI:1289147 // MGI:1913833 // MGI:2442921 // MGI:102779 // MGI:1342286 // MGI:1277193 // MGI:1858277 // MGI:1194891 // MGI:1333842 // MGI:1859281 // MGI:1096873 // MGI:1927594 // MGI:102663 // MGI:3521816 // MGI:2446979 // MG…	Aff3 // Akap6 // Atp7b // Avpr1a // Bfsp1 // Calb1 // Cd36 // Cdkl2 // Cenpk // Cpm // Dmbx1 // Dusp14 // E2f7 // Exosc1 // Fbxl21 // Fen1 // Flii // G6pc2 // Gal3st1 // Gpc1 // Grap2 // Hgfac // Irf4 // Itm2c // Kcnd2 // Kcnk9 // Kif18b // Kpna7 // Lhx8 // Lpar3 // Mal // Mlf1 // Myl10 // Nell1 // Nkx6-2 // Npm1 // Ociad2 // Olfm4 // Pax7 // Postn // Prkcb // Rnf146 // Rpain // Ryr3 // S100a11 /…	0.616924	0.0300051
GO:0043229	cellular_component	intracellular organelle	4	71	9883	25496	115	MGI:106927 // MGI:3050566 // MGI:103297 // MGI:1859216 // MGI:101770 // MGI:88248 // MGI:107899 // MGI:1858227 // MGI:1926210 // MGI:105093 // MGI:1917824 // MGI:2153518 // MGI:1927168 // MGI:1289147 // MGI:1913833 // MGI:2442921 // MGI:102779 // MGI:1342286 // MGI:3042378 // MGI:1277193 // MGI:1858277 // MGI:1194891 // MGI:1333842 // MGI:1859281 // MGI:1096873 // MGI:1927594 // MGI:102663 // MGI…	Aff3 // Akap6 // Atp7b // Avpr1a // Bfsp1 // Calb1 // Cd36 // Cdkl2 // Cenpk // Cnn2 // Cpm // Dmbx1 // Dusp14 // E2f7 // Exosc1 // Fbxl21 // Fen1 // Flii // Frmpd4 // G6pc2 // Gal3st1 // Gpc1 // Grap2 // Hgfac // Irf4 // Itm2c // Kcnd2 // Kcnk9 // Kif18b // Kif26b // Klhl2 // Kpna7 // Lhx8 // Lpar3 // Mal // Mlf1 // Myl10 // Myom3 // Myoz2 // Nefm // Nell1 // Nkx6-2 // Npm1 // Ociad2 // Olfm4 //…	0.671507	0.00164962
GO:0044424	cellular_component	intracellular part	3	79	11343	25496	115	MGI:106927 // MGI:3050566 // MGI:2144423 // MGI:103297 // MGI:1859216 // MGI:1915260 // MGI:3044626 // MGI:101770 // MGI:88248 // MGI:107899 // MGI:1858227 // MGI:1926210 // MGI:105093 // MGI:1917824 // MGI:2153518 // MGI:1927168 // MGI:1289147 // MGI:1913833 // MGI:2442921 // MGI:102779 // MGI:1342286 // MGI:3042378 // MGI:1277193 // MGI:1858277 // MGI:1194891 // MGI:1333842 // MGI:1859281 // MG…	Aff3 // Akap6 // Arhgap44 // Atp7b // Avpr1a // Bambi // Begain // Bfsp1 // Calb1 // Cd36 // Cdkl2 // Cenpk // Cnn2 // Cpm // Dmbx1 // Dusp14 // E2f7 // Exosc1 // Fbxl21 // Fen1 // Flii // Frmpd4 // G6pc2 // Gal3st1 // Gpc1 // Grap2 // Hgfac // Htr1b // Irf4 // Itm2c // Kcnd2 // Kcnk9 // Kif18b // Kif26b // Klhl2 // Kpna7 // Lhx8 // Lpar3 // Mal // Mlf1 // Mocs3 // Myl10 // Myom3 // Myoz2 // Nefm…	0.626759	0.000721133
GO:0044464	cellular_component	cell part	2	97	14373	25496	115	MGI:106927 // MGI:3050566 // MGI:3513977 // MGI:2144423 // MGI:103297 // MGI:1859216 // MGI:1915260 // MGI:3044626 // MGI:101770 // MGI:88248 // MGI:107899 // MGI:88345 // MGI:88346 // MGI:107434 // MGI:1858227 // MGI:1926210 // MGI:105093 // MGI:1917824 // MGI:2386403 // MGI:2153518 // MGI:1927168 // MGI:1289147 // MGI:1919340 // MGI:1913833 // MGI:2442921 // MGI:102779 // MGI:1342286 // MGI:304…	Aff3 // Akap6 // Apcdd1 // Arhgap44 // Atp7b // Avpr1a // Bambi // Begain // Bfsp1 // Calb1 // Cd36 // Cd72 // Cd8a // Cdh8 // Cdkl2 // Cenpk // Cnn2 // Cpm // Csmd3 // Dmbx1 // Dusp14 // E2f7 // Entpd8 // Exosc1 // Fbxl21 // Fen1 // Flii // Frmpd4 // G6pc2 // Gabrp // Gal3st1 // Gjc2 // Gpc1 // Grap2 // Has2 // Hbegf // Hgfac // Htr1b // Htr1f // Irf4 // Itm2c // Kcnb1 // Kcnd2 // Kcnk9 // Kif18…	0.581332	1.47451e-06
GO:0005737	cellular_component	cytoplasm	3	65	8670	25496	115	MGI:3050566 // MGI:2144423 // MGI:103297 // MGI:1859216 // MGI:1915260 // MGI:3044626 // MGI:101770 // MGI:88248 // MGI:107899 // MGI:1858227 // MGI:1917824 // MGI:1927168 // MGI:1913833 // MGI:2442921 // MGI:102779 // MGI:1342286 // MGI:1277193 // MGI:1858277 // MGI:1194891 // MGI:1333842 // MGI:1859281 // MGI:96274 // MGI:1096873 // MGI:1927594 // MGI:102663 // MGI:3521816 // MGI:2446979 // MGI…	Akap6 // Arhgap44 // Atp7b // Avpr1a // Bambi // Begain // Bfsp1 // Calb1 // Cd36 // Cdkl2 // Cpm // Dusp14 // Exosc1 // Fbxl21 // Fen1 // Flii // G6pc2 // Gal3st1 // Gpc1 // Grap2 // Hgfac // Htr1b // Irf4 // Itm2c // Kcnd2 // Kcnk9 // Kif18b // Kif26b // Klhl2 // Kpna7 // Mal // Mlf1 // Mocs3 // Myl10 // Myom3 // Myoz2 // Nefm // Nell1 // Npm1 // Ociad2 // Olfm4 // Phlda2 // Postn // Prkcb // R…	0.733045	0.00164962
GO:0005886	cellular_component	plasma membrane	4	40	4767	25496	115	MGI:3050566 // MGI:3513977 // MGI:103297 // MGI:1859216 // MGI:1915260 // MGI:101770 // MGI:107899 // MGI:88345 // MGI:88346 // MGI:107434 // MGI:1917824 // MGI:2386403 // MGI:1919340 // MGI:2387597 // MGI:2153060 // MGI:1194891 // MGI:107821 // MGI:96070 // MGI:96274 // MGI:99842 // MGI:1927594 // MGI:96666 // MGI:102663 // MGI:3521816 // MGI:1929469 // MGI:892970 // MGI:1289160 // MGI:97596 // …	Akap6 // Apcdd1 // Atp7b // Avpr1a // Bambi // Bfsp1 // Cd36 // Cd72 // Cd8a // Cdh8 // Cpm // Csmd3 // Entpd8 // Gabrp // Gjc2 // Gpc1 // Has2 // Hbegf // Htr1b // Htr1f // Itm2c // Kcnb1 // Kcnd2 // Kcnk9 // Lpar3 // Mal // Mpzl2 // Prkcb // Rhag // Sfrp1 // Sgcb // Sgk1 // Shisa6 // Slc16a9 // Slc9a1 // Slco4c1 // Steap3 // Ttll10 // Uap1 // Zp2	0.895555	0.0316802
GO:0071944	cellular_component	cell periphery	2	40	4861	25496	115	MGI:3050566 // MGI:3513977 // MGI:103297 // MGI:1859216 // MGI:1915260 // MGI:101770 // MGI:107899 // MGI:88345 // MGI:88346 // MGI:107434 // MGI:1917824 // MGI:2386403 // MGI:1919340 // MGI:2387597 // MGI:2153060 // MGI:1194891 // MGI:107821 // MGI:96070 // MGI:96274 // MGI:99842 // MGI:1927594 // MGI:96666 // MGI:102663 // MGI:3521816 // MGI:1929469 // MGI:892970 // MGI:1289160 // MGI:97596 // …	Akap6 // Apcdd1 // Atp7b // Avpr1a // Bambi // Bfsp1 // Cd36 // Cd72 // Cd8a // Cdh8 // Cpm // Csmd3 // Entpd8 // Gabrp // Gjc2 // Gpc1 // Has2 // Hbegf // Htr1b // Htr1f // Itm2c // Kcnb1 // Kcnd2 // Kcnk9 // Lpar3 // Mal // Mpzl2 // Prkcb // Rhag // Sfrp1 // Sgcb // Sgk1 // Shisa6 // Slc16a9 // Slc9a1 // Slco4c1 // Steap3 // Ttll10 // Uap1 // Zp2	0.867384	0.0424548
GO:0009966	biological_process	regulation of signal transduction	3	19	1604	25496	115	MGI:3050566 // MGI:3513977 // MGI:1915260 // MGI:107899 // MGI:88346 // MGI:1194891 // MGI:96070 // MGI:96274 // MGI:1096873 // MGI:1927594 // MGI:1929469 // MGI:106184 // MGI:1926321 // MGI:97596 // MGI:1915281 // MGI:892014 // MGI:1298386 // MGI:98864 // MGI:2446084	Akap6 // Apcdd1 // Bambi // Cd36 // Cd8a // Gpc1 // Hbegf // Htr1b // Irf4 // Itm2c // Lpar3 // Npm1 // Postn // Prkcb // Rnf146 // Sfrp1 // Tpd52l1 // Ttn // Wnt9a	1.39296	0.0705931
GO:0010646	biological_process	regulation of cell communication	1	23	1833	25496	115	MGI:3050566 // MGI:3513977 // MGI:1859216 // MGI:1915260 // MGI:88248 // MGI:107899 // MGI:88346 // MGI:1277193 // MGI:95692 // MGI:1194891 // MGI:96070 // MGI:96274 // MGI:1096873 // MGI:1927594 // MGI:1929469 // MGI:106184 // MGI:1926321 // MGI:97596 // MGI:1915281 // MGI:892014 // MGI:1298386 // MGI:98864 // MGI:2446084	Akap6 // Apcdd1 // Avpr1a // Bambi // Calb1 // Cd36 // Cd8a // G6pc2 // Gdf9 // Gpc1 // Hbegf // Htr1b // Irf4 // Itm2c // Lpar3 // Npm1 // Postn // Prkcb // Rnf146 // Sfrp1 // Tpd52l1 // Ttn // Wnt9a	1.47606	0.0104047
GO:0023051	biological_process	regulation of signaling	1	23	1844	25496	115	MGI:3050566 // MGI:3513977 // MGI:1859216 // MGI:1915260 // MGI:88248 // MGI:107899 // MGI:88346 // MGI:1277193 // MGI:95692 // MGI:1194891 // MGI:96070 // MGI:96274 // MGI:1096873 // MGI:1927594 // MGI:1929469 // MGI:106184 // MGI:1926321 // MGI:97596 // MGI:1915281 // MGI:892014 // MGI:1298386 // MGI:98864 // MGI:2446084	Akap6 // Apcdd1 // Avpr1a // Bambi // Calb1 // Cd36 // Cd8a // G6pc2 // Gdf9 // Gpc1 // Hbegf // Htr1b // Irf4 // Itm2c // Lpar3 // Npm1 // Postn // Prkcb // Rnf146 // Sfrp1 // Tpd52l1 // Ttn // Wnt9a	1.46743	0.0104047
GO:0030307	biological_process	positive regulation of cell growth	4	6	108	25496	115	MGI:3050566 // MGI:1859216 // MGI:96070 // MGI:892014 // MGI:1340062 // MGI:102462	Akap6 // Avpr1a // Hbegf // Sfrp1 // Sgk1 // Slc9a1	3.62257	0.0134097
GO:0006811	biological_process	ion transport	1	14	969	25496	115	MGI:103297 // MGI:107899 // MGI:2387597 // MGI:96666 // MGI:102663 // MGI:3521816 // MGI:97596 // MGI:1202713 // MGI:99684 // MGI:98254 // MGI:102462 // MGI:2442784 // MGI:1915678 // MGI:99214	Atp7b // Cd36 // Gabrp // Kcnb1 // Kcnd2 // Kcnk9 // Prkcb // Rhag // Ryr3 // Scp2 // Slc9a1 // Slco4c1 // Steap3 // Zp2	1.6795	0.0781154
GO:0006873	biological_process	cellular ion homeostasis	3	9	359	25496	115	MGI:103297 // MGI:1859216 // MGI:88248 // MGI:1929469 // MGI:97596 // MGI:1202713 // MGI:99684 // MGI:1340062 // MGI:102462	Atp7b // Avpr1a // Calb1 // Lpar3 // Prkcb // Rhag // Ryr3 // Sgk1 // Slc9a1	2.47458	0.0358228
GO:0019725	biological_process	cellular homeostasis	2	10	487	25496	115	MGI:103297 // MGI:1859216 // MGI:88248 // MGI:1929469 // MGI:106184 // MGI:97596 // MGI:1202713 // MGI:99684 // MGI:1340062 // MGI:102462	Atp7b // Avpr1a // Calb1 // Lpar3 // Npm1 // Prkcb // Rhag // Ryr3 // Sgk1 // Slc9a1	2.18664	0.0558915
GO:0048878	biological_process	chemical homeostasis	1	11	639	25496	115	MGI:103297 // MGI:1859216 // MGI:88248 // MGI:1277193 // MGI:1929469 // MGI:97596 // MGI:1202713 // MGI:99684 // MGI:1340062 // MGI:102462 // MGI:1915678	Atp7b // Avpr1a // Calb1 // G6pc2 // Lpar3 // Prkcb // Rhag // Ryr3 // Sgk1 // Slc9a1 // Steap3	1.93225	0.0904588
GO:0050801	biological_process	ion homeostasis	1	10	465	25496	115	MGI:103297 // MGI:1859216 // MGI:88248 // MGI:1929469 // MGI:97596 // MGI:1202713 // MGI:99684 // MGI:1340062 // MGI:102462 // MGI:1915678	Atp7b // Avpr1a // Calb1 // Lpar3 // Prkcb // Rhag // Ryr3 // Sgk1 // Slc9a1 // Steap3	2.25333	0.0424548
GO:0055080	biological_process	cation homeostasis	1	9	412	25496	115	MGI:103297 // MGI:1859216 // MGI:88248 // MGI:1929469 // MGI:97596 // MGI:99684 // MGI:1340062 // MGI:102462 // MGI:1915678	Atp7b // Avpr1a // Calb1 // Lpar3 // Prkcb // Ryr3 // Sgk1 // Slc9a1 // Steap3	2.27592	0.0738893
GO:0055082	biological_process	cellular chemical homeostasis	2	9	402	25496	115	MGI:103297 // MGI:1859216 // MGI:88248 // MGI:1929469 // MGI:97596 // MGI:1202713 // MGI:99684 // MGI:1340062 // MGI:102462	Atp7b // Avpr1a // Calb1 // Lpar3 // Prkcb // Rhag // Ryr3 // Sgk1 // Slc9a1	2.31137	0.0654405
GO:0065008	biological_process	regulation of biological quality	1	24	2281	25496	115	MGI:103297 // MGI:1859216 // MGI:1915260 // MGI:88248 // MGI:107899 // MGI:3042378 // MGI:1277193 // MGI:95692 // MGI:96274 // MGI:102663 // MGI:1929469 // MGI:97314 // MGI:106184 // MGI:97596 // MGI:1202713 // MGI:99684 // MGI:98254 // MGI:2667725 // MGI:892014 // MGI:1340062 // MGI:102462 // MGI:1915678 // MGI:98480 // MGI:2384918	Atp7b // Avpr1a // Bambi // Calb1 // Cd36 // Frmpd4 // G6pc2 // Gdf9 // Htr1b // Kcnd2 // Lpar3 // Nefm // Npm1 // Prkcb // Rhag // Ryr3 // Scp2 // Serpina10 // Sfrp1 // Sgk1 // Slc9a1 // Steap3 // Tal1 // Tspan8	1.22201	0.0552215
GO:0098771	biological_process	inorganic ion homeostasis	1	9	424	25496	115	MGI:103297 // MGI:1859216 // MGI:88248 // MGI:1929469 // MGI:97596 // MGI:99684 // MGI:1340062 // MGI:102462 // MGI:1915678	Atp7b // Avpr1a // Calb1 // Lpar3 // Prkcb // Ryr3 // Sgk1 // Slc9a1 // Steap3	2.2345	0.083848
